# Supplementary material for: Does corporate governance mechanism deter earnings management and enhance readability of annual reports?
Source: PLoS One. 2025 Feb 14;20(2):e0311543. doi: 10.1371/journal.pone.0311543 (PMC11828418; doi:10.1371/journal.pone.0311543)
Supplement: S1 Data — (XLSX) [file pone.0311543.s002.xlsx]

## Sheet: Sheet1
stockid	year	FI	FKI	IDB	ACZ	big4	NOfemale	ppe	dep	ca	nca	cash	invt	tdaccountreceivable	cl	stsl	ltsl	lusl	debtfcs	otherncl	ese	os	sales	cos	gadminexp	sdistexp	adexp	npbt	taxexp	marketcap	cashflowfromoperations	totalasset	netincome
AABS	2014	16.005	11.5869	1	3	0	1	1912669	137851	2259113	2138108	17394	1435926	42997	2108121	1179591	0	0	0	62862	2226238	173623	5520740	4739773	273060	144676	128384	388119	58170	2576218	366724	4397221	329949
AABS	2015	16.82	12.4912	1	3	0	1	1793347	133891	1586381	1940022	41740	848785	189018	1229848	456601	0	0	0	68507	2228048	173623	5867298	5042494	302564	114250	0	553599	58664	3644173	1050575	3526403	494935
AABS	2016	15.4629	11.0571	2	3	0	1	1683380	125135	1416134	1896797	58365	707135	40769	881326	15637	0	22381	0	74116	2335108	173623	5793851	5030190	110313	119915	0	524570	66687	5712197	899014	3312931	457883
AABS	2017	15.7045	11.4336	1	4	0	1	1586688	116621	2863187	2307957	23583	1962675	28312	2559698	1788526	0	22381	0	80707	2335108	173623	5327415	4816150	112693	134783	0	206948	63972	2202234	1565881	5171144	142976
AABS	2018	15.4181	11.1537	1	5	0	2	1513245	110263	3426588	2179989	112007	1905094	243771	1902859	702090	0	22381	0	87363	2335108	173623	7494077	5420785	106043	195239	0	1370679	76899	3.77022e+06	1328177	5606577	1293780
AABS	2019	15.1953	10.9673	1	5	0	2	1.39621e+06	103018	3.39381e+06	2.22808e+06	101938	1.98759e+06	181226	2.01217e+06	941566	0	33571.5	0	93071.6	2389362	173623	7.02271e+06	5.35058e+06	23763.1	178270	-51353.6	1.09432e+06	77708.2	3.86483e+06	1.77354e+06	5.62189e+06	1.01662e+06
AABS	2020	14.9664	10.7749	1	5	0	2	1295663	95773.8	3754983	2.27325e+06	119045	2.19281e+06	205310	2.1041e+06	979258	0	40285.8	0	99191.8	2421842	173623	7.36339e+06	5.46415e+06	-28627.4	190436	-77030.4	1.25617e+06	81984.8	3.95944e+06	2017359	6.02824e+06	1.17419e+06
AABS	2021	14.7375	10.5825	1	5	0	2	1.19511e+06	88529.2	4.11616e+06	2.31842e+06	136152	2398036	229394	2.19603e+06	1.01695e+06	0	47000.1	0	105312	2454322	173623	7.70407e+06	5.57772e+06	-81017.9	202602	-102707	1.41802e+06	86261.4	4.05405e+06	2.26118e+06	6.43458e+06	1.33176e+06
AABS	2022	14.5085	10.3901	1	5	0	2	1.09456e+06	81284.6	4.47733e+06	2.36359e+06	153259	2.60326e+06	253479	2287966	1.05464e+06	0	53714.4	0	111432	2486802	173623	8.04475e+06	5.69129e+06	-133408	214768	-128384	1.57986e+06	90538	4.14865e+06	2.505e+06	6840927	1.48933e+06
AASM	2014	15.1316	11.3114	2	3	0	2	4784971	467266	412035	4803718	8339	30997	33643	6363555	510786	0	445769	0	39999	-2015948	134096	489196	1020102	124092	17065	107027	-651035	255	160915	-134771	5215753	-651290
AASM	2015	15.4537	11.1739	2	3	0	2	4357913	418842	358764	4376660	10312	18190	8142	6403130	50676	466019	0	0	86887	-2552494	134096	246639	719998	67752	6983	0	532036	4511	270069	-29822	4735424	527525
AASM	2016	17.571	11.2594	1	4	0	2	3996787	376046	349024	3998734	9305	16371	2512	7180396	50347	0	0	0	40362	-6118990	134096	0	713509	44438	0	0	-684647	881	187734	-18921	4347758	-685528
AASM	2017	15.7984	11.3766	2	3	0	2	3658769	338018	337385	3660656	9441	14552	1957	7156034	50347	0	0	0	3934	-6237492	134096	0	332115	31964	0	0	-325354	10125	67450	-16849	3998041	-335479
AASM	2018	14.0258	11.4727	2	3	0	2	4.88067e+06	462965	-1.31596e+06	4.37741e+06	-47869.9	-1.02094e+06	1995.74	9.04411e+06	397349	93203.8	-66062.7	0	-7867.18	-9.35311e+06	118285	-3.21749e+06	-1.61208e+06	102295	-86217.1	40650.9	-1.06304e+06	-26798	-1.47371e+06	-1.01743e+06	3.06145e+06	-1.03624e+06
AASM	2019	15.0361	11.4764	2	3	0	2	278962	15427.6	37806.9	270922	2214.7	-3667.6	-12790.5	1.82836e+06	-174139	-46601.9	-178308	0	-14648.9	-3.28092e+06	26819.2	-220342	-171281	-31542.4	-7524.3	-42810.8	-92396	4685.6	-20101.1	44681.9	308728	-97081.6
AASM	2020	14.8494	11.5289	2	3	0	2	-747946	-86108	-46738	-761422	459.8	-10230.8	-20137.6	630941	-276329	-93203.8	-267461	0	-30944	-3.24623e+06	0	-342845	-414090	-59939.6	-11635.6	-64216.2	-47928	5196	-72546	72933.4	-808160	-53124
AASM	2021	14.6627	11.5815	2	3	0	2	-1774855	-187644	-131283	-1.79377e+06	-1295.1	-16794	-27484.7	-566480	-378519	-139806	-356615	0	-47239.1	-3.21154e+06	-26819.2	-465348	-656899	-88336.8	-15746.9	-85621.6	-3460	5706.4	-124991	101185	-1.92505e+06	-9166.4
AASM	2022	14.4761	11.634	2	3	0	2	-2.80176e+06	-289179	-215828	-2.82611e+06	-3050	-23357.2	-34831.8	-1.7639e+06	-480709	-186408	-445769	0	-63534.2	-3176846	-53638.4	-587852	-899707	-116734	-19858.2	-107027	41008	6216.8	-177436	129436	-3.04194e+06	34791.2
AATM	2014	15.5074	11.2587	1	3	0	1	386720	10775	51615	391596	1706	941	912	74061	21518	62185	0	0	628	305175	222133	0	13690	16760	0	16760	-20948	0	222133	-9685	443211	-20948
AATM	2015	16.989	12.6619	1	3	0	1	377353	9694	50828	381089	303	0	0	69052	0	60933	0	0	840	281861	222133	0	12378	13563	0	0	-22617	744	144386	-17587	431917	-23361
AATM	2016	21.426	16.9467	1	3	0	0	377353	9694	50828	381089	303	0	0	69052	0	60933	0	0	840	281861	222133	0	12378	13563	0	0	-22617	744	91963	-14265	431917	-23361
AATM	2017	21.8927	19.3104	1	3	0	0	269586	4388	32382	373976	969	0	5288	41972	0	60933	0	0	840	255743	222133	5723	7357	10637	0	0	-10049	1313	91963	-7459	406358	-11362
AATM	2018	13.1689	9.47694	1	3	0	0	365653	0	34674	380582	235	1980	0	37302	0	60933	0	0	840	0	0	12134	0	0	0	0	0	0	0	0	0	0
AATM	2019	17.8648	14.8564	1	3	0	1	386720	10775	51615	391596	1706	941	912	74061	21518	62185	0	0	628	305175	222133	0	13690	16760	0	16760	-20948	0	222133	-9685	443211	-20948
AATM	2020	17.8875	15.165	1	3	0	1	386720	10775	51615	391596	1706	941	912	74061	21518	62185	0	0	628	305175	222133	0	13690	16760	0	16760	-20948	0	222133	-9685	443211	-20948
AATM	2021	17.9102	15.4735	1	3	0	1	386720	10775	51615	391596	1706	941	912	74061	21518	62185	0	0	628	305175	222133	0	13690	16760	0	16760	-20948	0	222133	-9685	443211	-20948
AATM	2022	17.9328	15.782	1	3	0	1	386720	10775	51615	391596	1706	941	912	74061	21518	62185	0	0	628	305175	222133	0	13690	16760	0	16760	-20948	0	222133	-9685	443211	-20948
ABOT	2014	15.3519	11.1196	2	3	0	0	2939248	418102	10319128	3446467	6381381	2823007	482771	2670042	0	0	0	0	223953	10871600	979003	19692354	12142212	3702494	2965120	737374	4318567	1263779	69576086	3331081	13765595	3054788
ABOT	2015	15.3871	11.126	2	3	1	1	3299161	463444	12380092	4108183	8320913	2908690	476403	3319884	0	0	0	0	219144	12949247	979003	21170446	12943213	3691740	2876407	679280	5006477	1424550	62166727	4062034	16488275	3581927
ABOT	2016	15.6843	11.4946	2	3	1	2	3639626	522357	13122151	4523033	7944429	3575927	880297	2848467	0	0	0	0	203477	14593240	979003	23387915	14020416	4194536	3258175	702472	5587141	1581016	93698841	3119545	17645184	4006125
ABOT	2017	15.7927	11.5659	2	4	1	2	5419054	601485	13743937	5492322	8571721	5746307	914972	4649277	0	0	0	0	231147	14355835	979003	26088233	15999247	0	3611882	856368	5841945	1609043	68296453	5764509	19236259	4232902
ABOT	2018	16.6598	12.3181	2	3	1	2	7191606	727118	12998131	7283126	1178136	4607708	2091411	6617122	40533	173719	0	0	349580	0	979003	18826400	15728509	1463370	3965589	0	1077420	0	1442899	-30214	1462836	3970890
ABOT	2019	16.6816	12.3759	2	3	0	0	2939248	418102	10319128	3446467	6381381	2823007	482771	2670042	0	0	0	0	223953	10871600	979003	19692354	12142212	3702494	2965120	737374	4318567	1263779	69576086	3331081	13765595	3054788
ABOT	2020	16.9837	12.6595	2	3	0	0	2939248	418102	10319128	3446467	6381381	2823007	482771	2670042	0	0	0	0	223953	10871600	979003	19692354	12142212	3702494	2965120	737374	4318567	1263779	69576086	3331081	13765595	3054788
ABOT	2021	17.2858	12.9432	2	3	0	0	2939248	418102	10319128	3446467	6381381	2823007	482771	2670042	0	0	0	0	223953	10871600	979003	19692354	12142212	3702494	2965120	737374	4318567	1263779	69576086	3331081	13765595	3054788
ABOT	2022	15.3519	11.1196	2	3	0	0	2939248	418102	10319128	3446467	6381381	2823007	482771	2670042	0	0	0	0	223953	10871600	979003	19692354	12142212	3702494	2965120	737374	4318567	1263779	69576086	3331081	13765595	3054788
ACPL	2014	15.0069	10.9086	1	3	1	0	5452929	397649	5719758	6206244	467835	523402	262063	2223867	3927	11883	0	0	1244199	8446053	1145225	12547251	8843288	1308633	806050	502583	2635065	612000	22351356	2582949	11926002	2023065
ACPL	2015	16.2026	12.0121	1	3	1	0	5879326	273217	6131635	6102903	858698	763715	124414	2225734	0	0	0	0	813378	8935134	1145225	13086120	8689940	1572440	986673	3377	3220651	1190000	19211149	1923540	12234538	2030651
ACPL	2016	15.1991	11.1061	1	3	1	0	5343479	428202	7196874	7229526	581318	599753	211112	2740679	0	0	0	0	809516	10446843	1145225	13918340	8331840	401792	954746	1155	4235706	1349545	38509336	3363591	14426400	2886161
ACPL	2017	13.7384	10.4445	2	3	1	0	17019667	437171	4224805	17115735	1246125	456601	180490	5960964	2080847	1033	0	0	489453	12571343	1145225	14735172	8842960	419378	903531	774	4443921	1409864	20729718	2586991	21340540	3034057
ACPL	2018	15.9133	11.9068	1	3	1	0	17962931	446140	6720950	19077104	994936	364968	709917	7696033	2612509	10796	0	0	387093	0	0	16864411	11897583	533111	1170970	0	0	1270405	0	1987487	26406054	4399784
ACPL	2019	15.0351	11.4133	1	3	1	0	2.35331e+07	528117	5767535	24583520	1.18865e+06	211411	737955	9563648	3.65293e+06	11312.5	0	0	225130	1.8181e+06	0	17688937	11974093	-43420	1129399	-1301.5	611635	1380337	759284	2.31921e+06	30959055	4901487
ACPL	2020	14.9779	11.4601	1	3	1	0	2.83258e+07	580891	5.64712e+06	2.94644e+07	1.296e+06	77471.7	910544	1.15268e+07	4.64477e+06	14654.6	0	0	65238.7	-649986	-343568	1.89041e+07	1.29875e+07	-353460	1.17957e+06	-2352.7	-333739	1.41049e+06	-6782022	2.26074e+06	3.59019e+07	5.62702e+06
ACPL	2021	14.9207	11.5069	1	3	1	0	3.31185e+07	633665	5.52671e+06	3.43453e+07	1.40335e+06	-56467.6	1.08313e+06	1.34899e+07	5.63661e+06	17996.7	0	0	-94653.1	-3.11808e+06	-687135	20119278	1.40009e+07	-663500	1.22973e+06	-3403.9	-1.27911e+06	1.44064e+06	-1.43233e+07	2.20226e+06	4.08448e+07	6352546
ACPL	2022	14.8635	11.5537	1	3	1	0	3.79112e+07	686438	5.4063e+06	3.92262e+07	1.51071e+06	-190407	1.25572e+06	1.5453e+07	6.62844e+06	21338.8	0	0	-254545	-5.58617e+06	-1.0307e+06	2.13344e+07	1.50143e+07	-973540	1.2799e+06	-4455.1	-2.22449e+06	1.4708e+06	-21864635	2.14378e+06	4.57877e+07	7.07808e+06
ADAMS	2014	12.8703	9.11322	3	3	0	0	1484138	73603	1925293	1532006	100412	1278926	145668	1911589	799984	247124	24960	0	115118	1157373	172910	3174410	3005957	66425	7171	59254	-59433	0	387664	-115926	3457299	-59433
ADAMS	2015	13.7362	9.77939	3	3	0	0	1466125	64156	1068371	1483434	70381	591936	37508	1177110	753189	158684	0	0	103058	1095712	172910	2589797	2588100	59424	4266	117	-82608	0	369162	-13732	2551805	-82608
ADAMS	2016	14.7746	10.6138	3	3	0	0	1441044	61871	756492	1531224	40453	82056	37508	892509	479479	61535	0	0	96043	1218712	172910	3261247	2948835	79326	3777	250	168520	51075	924031	-219058	2287716	117445
ADAMS	2017	17.8171	11.4522	1	3	0	0	1580825	64899	2483041	1580858	70586	1830849	61326	2684568	14877	117407	0	0	22617	1153158	172910	1849979	1787403	66876	7456	209	-5732	-2744	566107	-856567	4063899	-2988
ADAMS	2018	12.6286	11.6752	3	3	0	0	1610698	64385	2850638	1.62926e+06	60678.3	2073860	69265.3	3092187	-322464	71265	0	0	-6535	1.21331e+06	172910	1.82719e+06	1640749	75994	8356.33	284	103603	13366.3	816712	-1205954	4.4799e+06	90236.3
ADAMS	2019	15.4446	12.5658	3	3	0	0	1668048	64756.5	3557973	1.67797e+06	60780.8	2.69332e+06	81174.3	3845916	-691620	50626.5	0	0	-46755.5	1.24203e+06	172910	1.45728e+06	1.2404e+06	79720	9951.33	330	142041	11994.3	915184	-1.62737e+06	5.23595e+06	130046
ADAMS	2020	15.8044	13.2455	3	3	0	0	1725398	65128	4265308	1.72669e+06	60883.3	3312773	93083.3	4599645	-1.06078e+06	29988	0	0	-86976	1.27075e+06	172910	1.08737e+06	840052	83446	11546.3	376	180479	10622.3	1.01366e+06	-2048789	5.99199e+06	169856
ADAMS	2021	16.1641	13.9252	3	3	0	0	1782748	65499.5	4972643	1.7754e+06	60985.8	3.93223e+06	104992	5353374	-1.42993e+06	9349.5	0	0	-127196	1.29948e+06	172910	717463	439704	87172	13141.3	422	218917	9250.33	1.11213e+06	-2.47021e+06	6.74804e+06	209666
ADAMS	2022	16.5239	14.6048	3	3	0	0	1840098	65871	5679978	1.82411e+06	61088.3	4551686	116901	6107103	-1.79909e+06	-11289	0	0	-167417	1.3282e+06	172910	347554	39355	90898	14736.3	468	257355	7878.33	1.2106e+06	-2891624	7.50409e+06	249476
ADMM	2014	15.1336	10.8027	1	3	1	3	3655456	260319	3260042	4363862	7739	1096838	1538993	2695349	1868558	39985	0	0	0	4802782	840000	6467591	5318461	343019	203398	139621	860978	8669	9974160	575843	7623904	852309
ADMM	2015	15.4886	11.225	1	3	1	2	4170718	326209	2883781	4703206	27385	1032582	1115975	1887718	1188530	130452	0	0	0	5456653	840000	6998644	5820302	339081	204261	8626	761917	18371	5460000	1305987	7586987	743546
ADMM	2016	14.8247	10.3474	1	3	1	2	4329562	353230	3260964	5349797	60783	1334594	1034339	2396062	1380000	577560	0	0	0	5497468	840000	6461983	5758546	289973	160814	12583	399842	21843	6054720	781035	8610761	377999
ADMM	2017	13.9799	9.77097	1	3	1	2	5457714	437843	4000305	5470192	63232	1361115	1495554	2898085	1670000	0	0	0	81507	5758905	840000	6906526	6166863	104323	170295	7806	446153	16716	6121080	154646	9470497	429437
ADMM	2018	12.061	9.81115	1	3	1	1	5304706	465576	4781427	5318114	86896	1932996	2753836	3162182	1655616	813274	0	0	433591	0	0	91522872	80356128	2170824	0	0	9478567	0	68161296	4520650	58808779	6494450
ADMM	2019	12.0014	9.36032	1	3	1	3	5959280	525280	4885092	5.84368e+06	107455	1.95188e+06	2.43052e+06	3.19109e+06	1.56922e+06	737092	0	0	387626	1512168	168000	7.46771e+07	6.58106e+07	1.6757e+06	15525	-50291.4	7.46532e+06	7421.9	5.42649e+07	3.48911e+06	4.96962e+07	5.0706e+06
ADMM	2020	11.236	9.01661	1	3	1	3	6.41783e+06	577495	5.30102e+06	6.11123e+06	126871	2.15196e+06	2.71145e+06	3.38549e+06	1.57478e+06	878705	0	0	482495	581837	0	9.16789e+07	80852818	2.01778e+06	-28551.2	-78297.6	9157257	5522.6	65968392	4.16294e+06	6.01215e+07	6.16762e+06
ADMM	2021	10.4706	8.6729	1	3	1	3	6.87638e+06	629709	5.71695e+06	6.37878e+06	146288	2.35205e+06	2.99237e+06	3.5799e+06	1.58033e+06	1.02032e+06	0	0	577364	-348494	-168000	1.08681e+08	9.5895e+07	2359870	-72627.4	-106304	1.08492e+07	3623.3	7.76719e+07	4.83677e+06	7.05468e+07	7.26463e+06
ADMM	2022	9.70518	8.3292	1	3	1	3	7.33493e+06	681924	6.13288e+06	6.64633e+06	165704	2.55213e+06	3.2733e+06	3774299	1.58589e+06	1.16193e+06	0	0	672233	-1.27883e+06	-336000	1.25683e+08	110937197	2.70196e+06	-116704	-134310	1.25411e+07	1724	8.93755e+07	5510596	8.09721e+07	8361652
ADOS	2014	19.125	14.8739	0	3	0	4	49395	6847	732655	63830	232119	18131	379691	526897	0	0	0	0	0	263557	65826	724179	600376	115060	36302	78758	31129	17646	311028	147298	796485	13483
ADOS	2015	18.4553	14.1444	1	3	0	3	45339	6513	611023	48016	92641	66336	269768	384967	0	0	0	0	0	267519	65826	580257	475178	99943	29018	29018	12239	-1338	230720	20104	659039	13577
ADOS	2016	17.7855	13.4148	1	3	0	3	70907	9244	398194	77728	48677	66770	105610	228437	0	0	0	0	0	240528	65826	613952	518784	94746	30752	30752	9330	8033	304445	20104	475922	1297
ADOS	2017	17.1158	12.6853	1	3	0	3	60542	11045	351642	84256	22119	58305	126587	223180	0	0	0	0	0	207892	65826	427291	334995	110645	21364	21364	-16666	15691	362043	-28647	435898	-32357
ADOS	2018	15.5754	11.6695	1	3	0	4	54787	0	236462	55691	12560	55481	23935	171501	0	0	0	0	0	235792	65826	107962	94149	61374	0	11976	-64870	27112	0	-6238	29253	-91983
ADOS	2019	15.0798	10.9972	0	3	0	4	63990.1	3981.2	90465.1	71892.8	-71268.8	73005.3	-75289.7	45222.7	0	0	0	0	0	208510	65826	75108.2	58905.3	67352.6	-590.2	-7991.8	-72038.5	24217.1	94427.3	-76222.7	-47962.1	-96256.4
ADOS	2020	14.236	10.2104	0	3	0	4	66588.8	3065	-34711.6	73889	-122233	79672.2	-160759	-42035.2	0	0	0	0	0	196995	65826	-63431.8	-56358.4	57685.6	-8616	-22113.6	-94128.8	27813.2	45354	-111805	-223723	-121943
ADOS	2021	13.3921	9.42366	0	3	0	4	69187.5	2148.8	-159888	75885.2	-173197	86339.1	-246228	-129293	0	0	0	0	0	185479	65826	-201972	-171622	48018.6	-16641.8	-36235.4	-116219	31409.3	-3719.3	-147387	-399483	-147630
ADOS	2022	12.5482	8.63688	0	3	0	4	71786.2	1232.6	-285065	77881.4	-224161	93006	-331698	-216551	0	0	0	0	0	173963	65826	-340512	-286886	38351.6	-24667.6	-50357.2	-138309	35005.4	-52792.6	-182970	-575244	-173316
AGIL	2014	17.5177	11.7987	0	3	1	0	598796	70079	1741563	1318831	264132	483939	245968	273482	0	0	0	0	61055	2725857	144000	3158518	2647581	257348	56556	200792	365728	87581	4320000	522917	3060394	278147
AGIL	2015	14.236	10.2104	1	4	1	0	1314818	152451	2333971	1328929	331891	899337	558583	480646	111609	0	0	0	54777	3127477	144000	5635595	4561518	309489	88090	24721	793958	254616	5961600	108390	3662900	539342
AGIL	2016	14.9069	10.6157	1	4	1	0	1537152	158883	2505900	1537152	329202	947124	447410	423114	0	0	0	0	41404	3578534	144000	7137114	5810856	387533	128258	31888	967925	242241	10310112	880700	4043052	725684
AGIL	2017	13.4843	9.43855	1	4	1	0	1605980	165315	3078484	1618998	349541	1087399	508023	533006	0	0	0	0	92313	4072163	144000	7115296	5697055	207871	128368	33368	1033367	287738	9158976	644675	4697482	745629
AGIL	2018	13.6719	9.32867	1	3	1	0	1584818	200031	3709267	1605709	425961	1592728	938240	538285	0	0	0	0	405	0	0	2299931	1949964	127495	0	0	184440	0	1338156	330507	1056898	133402
AGIL	2019	12.2304	8.56483	0	3	1	0	2.00727e+06	231182	4.07781e+06	1.74107e+06	442538	1.7238e+06	939840	624296	-11160.9	0	0	0	24861.6	1.3487e+06	28800	4.99805e+06	4.05549e+06	149550	58404.2	-59727.3	632134	131823	5.38788e+06	542877	2.41242e+06	459480
AGIL	2020	11.3861	7.99363	0	3	1	0	2.2336e+06	258459	4.54581e+06	1.82745e+06	476669	1.96436e+06	1.07324e+06	682493	-22321.8	0	0	0	16485.2	897995	-2.91038e-11	4.9743e+06	4029516	113418	51120.8	-99021	619817	117619	5111244	558024	2.11518e+06	451160
AGIL	2021	10.5418	7.42244	0	3	1	0	2.45992e+06	285736	5.0138e+06	1.91384e+06	510799	2.20493e+06	1.20664e+06	740690	-33482.7	0	0	0	8108.8	447292	-28800	4.95055e+06	4.00355e+06	77285.2	43837.4	-138315	607500	103415	4.83461e+06	573170	1.81794e+06	442839
AGIL	2022	10.6974	6.85125	0	3	1	0	2.68624e+06	313013	5.48179e+06	2.00022e+06	544930	2.44549e+06	1.34004e+06	798886	-44643.6	0	0	0	-267.6	-3410.6	-57600	4926807	3.97758e+06	41152.8	36554	-177608	595183	89211.2	4.55798e+06	588317	1.5207e+06	434519
AGL	2014	17.9717	11.9127	0	3	1	0	42895818	932228	4028042	45618428	428754	348727	19859	24133578	11329372	3669641	31135	7974046	3911114	9911786	5517643	2794628	3882893	943718	132504	811214	-5153160	28428	4276173	-353547	49646470	-5181588
AGL	2015	18.5306	14.1028	0	3	1	0	41896367	230568	4426809	44557422	483287	630947	61149	30123250	3674801	2259740	31135	6583561	3063713	6899939	5517643	3542570	4252903	619814	160945	16165	-1452207	2229731	5158996	117538	48984231	-3681938
AGL	2016	15.8476	11.7107	1	4	1	1	716566	471092	1893432	1866806	174485	792163	403261	371692	0	0	0	0	41404	3347142	5517643	5758380	4723905	161827	120344	0	713332	228868	6996371	473445	3760238	484464
AGL	2017	14.4902	10.4194	1	4	1	1	654025	572752	2358630	1804265	232115	745822	430360	452814	0	0	0	0	28302	3681779	5517643	5657541	4611657	190385	120014	0	810364	810364	2687092	467751	4162895	0
AGL	2018	12.5022	11.0574	2	4	1	1	38592232	1052053	4989661	41219781	326556	2348015	300379	45988960	22932282	0	0	0	76011	0	5517643	8315021	6520130	443360	0	0	1207756	0	8496000	580746	5314976	959717
AGL	2019	11.3747	10.2224	0	3	1	0	9.99615e+06	826289	3.49583e+06	1.15482e+07	192369	2.20717e+06	522077	2.44262e+07	1.34466e+07	-1.69383e+06	-15567.5	-3.84797e+06	-1.78758e+06	-2.14439e+06	5517643	9.16036e+06	6488266	42777.3	14979.7	-326102	3.72054e+06	216611	7.31325e+06	922826	-1.76715e+07	3.3055e+06
AGL	2020	12.7676	9.683	0	3	1	0	5.0112e+06	884472	3.48134e+06	6.39316e+06	146812	2.61852e+06	615102	25830190	1.53997e+07	-2.65373e+06	-24908	-6.10114e+06	-2858138	-4.44856e+06	5517643	1.04759e+07	7.05159e+06	-100237	-15614.2	-489961	5.21898e+06	68989	7.91003e+06	1.14471e+06	-3.102e+07	4.90195e+06
AGL	2021	18.3788	9.1436	0	3	1	0	26244.6	942656	3.46684e+06	1.23811e+06	101255	3.02986e+06	708127	2.72342e+07	1.73528e+07	-3.61363e+06	-34248.5	-8.35431e+06	-3.9287e+06	-6.75274e+06	5517643	1.17915e+07	7.61491e+06	-243252	-46208.1	-653821	6.71742e+06	-78633.3	8.5068e+06	1.36659e+06	-44368400	6498405
AGL	2022	16.8809	8.6042	0	3	1	0	-4.95871e+06	1000839	3.45235e+06	-3.91693e+06	55698.6	3.44121e+06	801152	2.86383e+07	1.93059e+07	-4573537	-43589	-1.06075e+07	-4.99926e+06	-9056910	5517643	1.31071e+07	8.17823e+06	-386266	-76802	-817680	8.21586e+06	-226256	9.10358e+06	1588466	-5.77168e+07	8.09486e+06
AGTL	2014	14.9016	10.1767	1	3	1	1	369412	42079	9477010	511682	3924709	2160349	13796	1349292	0	0	0	0	25870	8551495	289821	8780685	6512542	472031	101463	370568	2251937	678582	10637010	1078632	9988692	1573355
AGTL	2015	15.6715	11.1952	1	3	1	0	609303	45960	5789546	615121	2330238	2115034	27759	549079	52849	0	0	0	67008	5788580	289821	9636109	7136631	586384	111907	0	2392046	799763	11969607	619833	6404667	1592283
AGTL	2016	14.6292	9.56577	1	3	1	0	649897	25889	3988601	655715	1316770	1408886	279759	3670255	0	0	0	0	82520	3359469	289821	12098828	8750087	250336	162088	1672	2877525	950641	16541823	3239509	4644316	1926884
AGTL	2017	14.9216	10.6646	1	3	1	0	714732	27342	5161939	719392	1340511	2283945	12023	1202327	0	0	0	0	85260	2125816	289821	18871448	13611710	237798	240830	1193	4585013	1461893	17810950	3827376	5881331	3123120
AGTL	2018	16.1407	11.7309	1	3	1	0	828804	0	5951957	833500	293910	3507588	56606	5299961	3973206	0	0	0	30440	0	0	19372522	14707038	305425	276950	0	3734835	1282321	19080077	-1155682	6785457	2452514
AGTL	2019	15.7714	11.4399	1	3	1	1	369412	42079	9477010	511682	3924709	2160349	13796	1349292	0	0	0	0	25870	8551495	289821	8780685	6512542	472031	101463	370568	2251937	678582	10637010	1078632	9988692	1573355
AGTL	2020	15.9443	11.6977	1	3	1	1	369412	42079	9477010	511682	3924709	2160349	13796	1349292	0	0	0	0	25870	8551495	289821	8780685	6512542	472031	101463	370568	2251937	678582	10637010	1078632	9988692	1573355
AGTL	2021	16.1171	11.9555	1	3	1	1	369412	42079	9477010	511682	3924709	2160349	13796	1349292	0	0	0	0	25870	8551495	289821	8780685	6512542	472031	101463	370568	2251937	678582	10637010	1078632	9988692	1573355
AGTL	2022	16.29	12.2132	1	3	1	1	369412	42079	9477010	511682	3924709	2160349	13796	1349292	0	0	0	0	25870	8551495	289821	8780685	6512542	472031	101463	370568	2251937	678582	10637010	1078632	9988692	1573355
AHTM	2014	15.7046	11.7243	0	3	0	1	2434363	131818	1100794	2533480	5475	586406	337489	1100726	904943	302706	105000	0	190605	1935237	144082	3977310	3604975	188307	131004	57303	81609	2527	378215	-75801	3634274	79082
AHTM	2015	16.1283	12.0879	0	3	0	1	2607728	141857	961355	2706084	4559	540956	207484	1061289	758444	450705	0	0	200239	1850206	144082	3248869	3039521	177777	120987	96	-70470	4927	389021	200333	3667439	-75397
AHTM	2016	16.935	10.8278	0	3	0	1	2580089	153629	1054581	2620094	5304	649312	179056	1169086	888393	0	390301	0	198966	1811322	144082	3455552	3207894	49310	84419	138	8707	26824	404294	2294	3674675	-18117
AHTM	2017	16.0409	10.8506	0	3	0	1	2710350	131605	1394197	2722433	5029	894459	251116	1505189	1096488	752	508659	0	189156	1002403	144082	4055873	3809770	57804	76471	151	9565	13014	419567	68719	4116630	-3448
AHTM	2018	13.8119	11.1237	1	3	0	1	2762250	132100	1496593	2818308	19477	869769	393907	1714740	1054662	7035	464058	0	206075	1106840	144082	5179001	4866580	63225	64461	520	64907	54788	434840	269946	4314902	10118
AHTM	2019	14.5623	10.5914	0	3	0	1	2434363	131818	1100794	2533480	5475	586406	337489	1100726	904943	302706	105000	0	190605	1935237	144082	3977310	3604975	188307	131004	57303	81609	2527	378215	-75801	3634274	79082
AHTM	2020	14.175	10.3475	0	3	0	1	2434363	131818	1100794	2533480	5475	586406	337489	1100726	904943	302706	105000	0	190605	1935237	144082	3977310	3604975	188307	131004	57303	81609	2527	378215	-75801	3634274	79082
AHTM	2021	13.7877	10.1037	0	3	0	1	2434363	131818	1100794	2533480	5475	586406	337489	1100726	904943	302706	105000	0	190605	1935237	144082	3977310	3604975	188307	131004	57303	81609	2527	378215	-75801	3634274	79082
AHTM	2022	15.1705	9.85984	0	3	0	1	2434363	131818	1100794	2533480	5475	586406	337489	1100726	904943	302706	105000	0	190605	1935237	144082	3977310	3604975	188307	131004	57303	81609	2527	378215	-75801	3634274	79082
AKGL	2014	13.7682	10.5051	0	4	0	4	83639	10079	346990	102451	6616	142804	13885	260332	137882	0	0	0	0	182308	100000	513361	476674	49044	26236	22808	-18326	5134	115500	-32067	449441	-23460
AKGL	2015	11.9105	8.27663	0	4	0	4	81735	81735	420380	99191	1467	197192	47352	307631	111515	0	0	0	33476	178464	100000	400292	345132	40499	19326	0	1405	5104	90000	-1677	519571	-3699
AKGL	2016	10.7967	8.6824	0	4	0	4	79382	8725	383242	85197	2953	185189	14774	247611	67775	0	25000	0	10167	185661	100000	351321	303649	20672	13991	0	10203	2482	124000	37574	468439	7721
AKGL	2017	10.5646	8.13762	1	4	0	3	79208	9242	328382	90581	2889	158502	12936	188397	50105	0	25000	0	12358	193208	100000	366692	320662	19551	12755	0	11852	3751	140000	25658	418963	8101
AKGL	2018	10.3324	7.59283	1	3	0	3	70927	0	408036	75208	2781	178643	48557	247124	185377	0	25000	0	10295	200755	100000	370231	314213	20319	12814	0	11124	3627	148000	-135134	484036	7497
AKGL	2019	11.5092	6.84986	0	4	0	4	83639	10079	346990	102451	6616	142804	13885	260332	137882	0	0	0	0	182308	100000	513361	476674	49044	26236	22808	-18326	5134	115500	-32067	449441	-23460
AKGL	2020	12.5875	6.25351	0	4	0	4	83639	10079	346990	102451	6616	142804	13885	260332	137882	0	0	0	0	182308	100000	513361	476674	49044	26236	22808	-18326	5134	115500	-32067	449441	-23460
AKGL	2021	16.6657	5.65716	0	4	0	4	83639	10079	346990	102451	6616	142804	13885	260332	137882	0	0	0	0	182308	100000	513361	476674	49044	26236	22808	-18326	5134	115500	-32067	449441	-23460
AKGL	2022	15.744	5.06081	0	4	0	4	83639	10079	346990	102451	6616	142804	13885	260332	137882	0	0	0	0	182308	100000	513361	476674	49044	26236	22808	-18326	5134	115500	-32067	449441	-23460
ALNRS	2014	16.2183	11.9912	1	3	0	0	3662694	227445	2560809	4004305	148509	1794897	55320	2236586	1713936	1173671	0	0	690571	2464286	204737	7699097	6850190	438437	29141	409296	76223	72294	721698	244839	6565114	3929
ALNRS	2015	15.5622	11.5098	1	4	0	0	3549052	240925	3239951	3909418	98173	2495964	120106	2758206	1173087	1120111	0	0	648983	2622069	204737	6966274	5938537	507882	23225	0	221089	54770	1145913	249326	7149369	166319
ALNRS	2016	16.1811	11.8006	1	4	0	0	4110945	235330	2616873	4385955	136892	1968261	62521	2044518	691100	0	1607704	0	613960	2736646	204737	8103145	7139365	435024	35555	10703	226150	56070	1587940	341644	7002828	170080
ALNRS	2017	16.1117	11.9128	1	4	0	0	4417460	242469	4829094	4686506	129209	3928170	205323	4177513	2690155	0	2198959	0	503451	2635677	204737	6895714	6190599	449015	66083	15310	-126833	-96514	730092	175946	9515600	-30319
ALNRS	2018	17.0081	12.5807	1	4	0	0	4841661	373599	4067654	5373941	92508	2219497	374374	3981330	1931335	0	2101737	0	356862	2534708	204737	9080899	9733468	509257	198084	19917	-243346	0	0	0	9441595	0
ALNRS	2019	17.9045	13.2486	1	3	0	0	3662694	227445	2560809	4004305	148509	1794897	55320	2236586	1713936	1173671	0	0	690571	2464286	204737	7699097	6850190	438437	29141	409296	76223	72294	721698	244839	6565114	3929
ALNRS	2020	18.8009	13.9165	1	3	0	0	3662694	227445	2560809	4004305	148509	1794897	55320	2236586	1713936	1173671	0	0	690571	2464286	204737	7699097	6850190	438437	29141	409296	76223	72294	721698	244839	6565114	3929
ALNRS	2021	19.6973	14.5844	1	3	0	0	3662694	227445	2560809	4004305	148509	1794897	55320	2236586	1713936	1173671	0	0	690571	2464286	204737	7699097	6850190	438437	29141	409296	76223	72294	721698	244839	6565114	3929
ALNRS	2022	20.5938	15.2523	1	3	0	0	3662694	227445	2560809	4004305	148509	1794897	55320	2236586	1713936	1173671	0	0	690571	2464286	204737	7699097	6850190	438437	29141	409296	76223	72294	721698	244839	6565114	3929
ALTN	2015	16.198	12.0225	0	3	1	0	23294582	1662704	18157888	23308607	4989084	480301	10989272	10094583	0	6691643	2461947	0	804159	23512798	3633800	20585491	15703434	145634	0	0	3667173	-1846	11809850	208257	5278699	3669019
ALTN	2016	16.8418	12.5069	1	4	1	0	21868759	1688645	18565654	21899334	9220127	476632	7649133	9273492	0	0	4440613	0	920898	25829985	3633800	27287258	21924076	228837	0	0	4028098	77407	14989425			3950691
ALTN	2017	16.0034	11.8758	1	4	1	0	20376788	1705344	19547660	20389955	4743887	471793	12864950	8691425	0	0	4045532	0	936544	26264114	3633800	27757933	23472480	248432	0	0	3112976	187871	15632608	-768389	39937615	1632720
ALTN	2018	16.3177	12.1354	1	3	1	0	19131670	1724725	17331408	19137618	1558086	1089613	14245101	6714686	4940048	1561704	5232949	0	437800	26698243	3633800	52656	125845	38427	0	0	1452317	325	3944236	-142038	3607124	1452642
ANL	2014	16.0835	11.8787	1	3	1	0	13501345	489436	5545151	15237842	22760	1546298	2420619	11514296	6648483	5313305	0	0	0	3955392	4548719	13301847	12339516	1485780	621181	864599	-1992912	132644	3679914	177973	20782993	-2125556
ANL	2015	15.9166	11.6044	0	3	1	0	13069941	484157	5108152	13410391	133324	1940504	1361141	14361741	4813695	956455	0	2460680	0	728719	4548719	10701888	9638730	3051004	559249	43889	-2828250	105989	3247785	-82352	18518543	-2934239
ANL	2016	15.9636	11.7453	3	3	0	0	13117452	466949	4826184	13444780	143318	1769137	1177075	16630231	4782488	1215400	0	0	0	353028	4548719	13176284	11677126	410151	489222	41886	-683603	130545	2679195	223749	18270964	-814148
ANL	2017	16.005	11.7547	3	3	0	0	13168499	454054	5268015	13421971	159222	1859014	1240969	17619956	4691105	701105	0	0	141320	227605	4548719	12802374	10916714	436342	517315	36731	-43093	-90472	2010534	547859	18689986	47379
ANL	2018	15.9801	11.6588	4	3	0	1	13215447	438283	6382832	13484348	142395	2468069	1354829	18706606	4590852	7439381	0	0	0	0	4548719	15971672	13391359	494229	674269	33677	299076	102453	2408587	619241	19867180	196622
ANL	2019	16.0835	11.8787	1	3	1	0	13501345	489436	5545151	15237842	22760	1546298	2420619	11514296	6648483	5313305	0	0	0	3955392	4548719	13301847	12339516	1485780	621181	864599	-1992912	132644	3679914	177973	20782993	-2125556
ANL	2020	16.0835	11.8787	1	3	1	0	13501345	489436	5545151	15237842	22760	1546298	2420619	11514296	6648483	5313305	0	0	0	3955392	4548719	13301847	12339516	1485780	621181	864599	-1992912	132644	3679914	177973	20782993	-2125556
ANL	2021	16.0835	11.8787	1	3	1	0	13501345	489436	5545151	15237842	22760	1546298	2420619	11514296	6648483	5313305	0	0	0	3955392	4548719	13301847	12339516	1485780	621181	864599	-1992912	132644	3679914	177973	20782993	-2125556
ANL	2022	16.0835	11.8787	1	3	1	0	13501345	489436	5545151	15237842	22760	1546298	2420619	11514296	6648483	5313305	0	0	0	3955392	4548719	13301847	12339516	1485780	621181	864599	-1992912	132644	3679914	177973	20782993	-2125556
ANSM	2014	16.0397	11.6328	2	3	0	1	3087434	152920	2365424	3441037	164367	968721	308437	2882434	2621304	1244670	0	0	689016	984729	244072	1481836	1233347	86919	1819	85100	46691	21218	270920	-516550	5806461	25473
ANSM	2015	17.3471	12.7181	2	3	0	1	3253924	71665	2277953	3494683	11539	1051849	380851	2614832	1946474	971929	0	0	624691	1392824	244072	1865650	1556020	108616	1717	202	297146	53007	312900	38839	5772637	244139
ANSM	2016	16.0028	11.3312	2	3	0	1	4503125	71665	3582885	4678012	12790	1861482	559799	2101770	1472191	2534235	0	0	875342	2749550	244072	1730162	1353916	81440	2019	129	11710	-9823	356589	-1153061	8260897	21533
ANSM	2017	14.58	9.86802	2	3	0	1	4425769	71665	4989625	4620194	5511	2166360	720300	3081217	21732	0	90000	0	37508	0	0	2146349	1673537	95549	3999	1112	12871	-14420	0	-1073435	9609819	27291
ANSM	2018	15.1388	10.2769	2	3	0	1	0	0	0	0	0	0	0	0	0	0	0	0	0	0	0	0	0	0	0	0	0	0	0	0	0	0
ANSM	2019	14.3766	9.43765	2	3	0	1	3087434	152920	2365424	3441037	164367	968721	308437	2882434	2621304	1244670	0	0	689016	984729	244072	1481836	1233347	86919	1819	85100	46691	21218	270920	-516550	5806461	25473
ANSM	2020	13.9446	8.91045	2	3	0	1	3087434	152920	2365424	3441037	164367	968721	308437	2882434	2621304	1244670	0	0	689016	984729	244072	1481836	1233347	86919	1819	85100	46691	21218	270920	-516550	5806461	25473
ANSM	2021	13.5126	8.38326	2	3	0	1	3087434	152920	2365424	3441037	164367	968721	308437	2882434	2621304	1244670	0	0	689016	984729	244072	1481836	1233347	86919	1819	85100	46691	21218	270920	-516550	5806461	25473
ANSM	2022	13.0806	7.85607	2	3	0	1	3087434	152920	2365424	3441037	164367	968721	308437	2882434	2621304	1244670	0	0	689016	984729	244072	1481836	1233347	86919	1819	85100	46691	21218	270920	-516550	5806461	25473
ARPL	2014	15.8071	11.1407	1	3	1	0	832190	102351	5679159	1049485	406769	1566757	2030655	2505445	0	0	0	0	44953	4178246	341179	6872277	4945833	678420	443448	234972	1258668	297244	19479956	698359	6728644	961424
ARPL	2015	16.7463	15.7298	1	3	1	0	0	0	0	0	0	0	0	0	0	0	0	0	0	0	0	0	0	0	0	0	0	0	0	1397742	0	0
ARPL	2016	15.7398	11.3453	1	3	1	0	1815404	0	6857347	1826482	337515	1641480	2755252	2944727	60476	51069	0	0	3516	5387412	0	1123479	7680189	325988	762766	0	2320392	600361	0	2034609	8683829	1720031
ARPL	2017	16.03	11.6594	1	3	1	0	1744273	0	7995376	1755518	587885	2107644	3165832	4484116	17320	44447	0	0	24913	5017646	0	983655	8377749	490662	841291	0	2240384	618911	0	1306818	9750894	1621473
ARPL	2018	15.4556	11.9735	3	3	1	0	1952688	251015	8999754	1961274	532105	2739962	5679262	5922126	2523122	92070	0	0	14589	0	0	140200000	114000000	4389120	0	0	22999166	0	111700000	2430820	81912475	15771860
ARPL	2019	15.0974	12.2875	1	3	1	0	832190	102351	5679159	1049485	406769	1566757	2030655	2505445	0	0	0	0	44953	4178246	341179	6872277	4945833	678420	443448	234972	1258668	297244	19479956	698359	6728644	961424
ARPL	2020	14.7393	12.6016	1	3	1	0	832190	102351	5679159	1049485	406769	1566757	2030655	2505445	0	0	0	0	44953	4178246	341179	6872277	4945833	678420	443448	234972	1258668	297244	19479956	698359	6728644	961424
ARPL	2021	14.3811	12.9157	1	3	1	0	832190	102351	5679159	1049485	406769	1566757	2030655	2505445	0	0	0	0	44953	4178246	341179	6872277	4945833	678420	443448	234972	1258668	297244	19479956	698359	6728644	961424
ARPL	2022	14.0229	13.2297	1	3	1	0	832190	102351	5679159	1049485	406769	1566757	2030655	2505445	0	0	0	0	44953	4178246	341179	6872277	4945833	678420	443448	234972	1258668	297244	19479956	698359	6728644	961424
ATBA	2014	13.1991	10.8214	3	3	0	0	1383865	130343	3894029	1432965	6089	2551256	142345	2557886	1622491	0	0	0	161015	2558352	173998	12242719	10621161	581986	292373	289613	1022768	262816	11185585	-473489	5326994	759952
ATBA	2015	16.3864	11.8518	2	3	0	0	1894974	159221	3377537	2020578	78318	1608783	131810	1715047	709763	0	0	0	208181	3414661	173998	15961413	13583708	841845	449347	98244	1480711	417872	9482891	1898513	5398115	1062839
ATBA	2016	16.3122	11.7156	2	3	0	0	2602811	203969	4012613	2693424	45257	1889810	119477	1951620	735989	0	0	0	282239	4472178	173998	14019507	11272034	902989	438088	130185	1868186	586632	10377613	1600463	6706037	1281554
ATBA	2017	17.7355	12.5465	2	3	0	0	3158027	257192	5119645	3177574	14873	1706859	364642	2283573	882770	0	0	0	334800	5678846	173998	17169908	14204436	305330	606223	229426	2065197	68170	6017472	1525082	8297219	1997027
ATBA	2018	16.5836	12.1173	2	3	0	0	3591257	294500	6521834	3614419	381180	2907924	2360588	4157721	2459687	0	0	0	191145	0	0	20308071	15659290	1569349	0	0	4158558	0	38694212	2349970	29913878	2610902
ATBA	2019	18.4788	12.7965	3	3	0	0	1383865	130343	3894029	1432965	6089	2551256	142345	2557886	1622491	0	0	0	161015	2558352	173998	12242719	10621161	581986	292373	289613	1022768	262816	11185585	-473489	5326994	759952
ATBA	2020	19.2906	13.1251	3	3	0	0	1383865	130343	3894029	1432965	6089	2551256	142345	2557886	1622491	0	0	0	161015	2558352	173998	12242719	10621161	581986	292373	289613	1022768	262816	11185585	-473489	5326994	759952
ATBA	2021	20.1024	13.4538	3	3	0	0	1383865	130343	3894029	1432965	6089	2551256	142345	2557886	1622491	0	0	0	161015	2558352	173998	12242719	10621161	581986	292373	289613	1022768	262816	11185585	-473489	5326994	759952
ATBA	2022	20.9142	13.7824	3	3	0	0	1383865	130343	3894029	1432965	6089	2551256	142345	2557886	1622491	0	0	0	161015	2558352	173998	12242719	10621161	581986	292373	289613	1022768	262816	11185585	-473489	5326994	759952
ATLH	2014	15.907	11.5554	1	3	0	0	4406665	635270	9771565	4593625	2843738	2042602	520321	5622277	0	0	0	0	637558	7913313	1034066	44478713	40253929	1947981	1293938	654043	2689418	775761	34718766	3531566	14365190	1913657
ATLH	2015	12.1255	9.16209	1	5	1	0	4752195	648797	10529880	5251793	3409200	1660529	704597	5769734	0	0	0	0	578249	9238545	1034066	45772177	41098571	1991985	1314231	427866	3243638	956122	40075228	1858220	15781673	2287516
ATLH	2016	15.3835	11.0557	1	3	0	0	5305997	685795	14257411	6111551	4755020	1863482	608420	8585470	0	0	0	0	566749	11002123	1034066	55022415	49376506	2266749	1456152	406082	4044429	1055361	60401863	5553375	20368962	2989068
ATLH	2017	15.629	11.4583	1	3	0	0	6961919	797279	18341005	7301745	7053784	2123831	623331	12385217	0	0	0	0	899411	13257533	1034066	64534021	57754987	602343	1630773	499910	5092742	25853	58545715	6435417	25642750	5066889
ATLH	2018	16.2333	12.0678	1	3	0	0	7976101	899057	23427380	8399959	9981615	3249690	1658166	14886895	0	0	0	0	0	0	0	3968217	3510374	165212	0	0	254679	0	6146119	165106	1606863	186005
ATLH	2019	16.3025	12.0561	1	3	0	0	4406665	635270	9771565	4593625	2843738	2042602	520321	5622277	0	0	0	0	637558	7913313	1034066	44478713	40253929	1947981	1293938	654043	2689418	775761	34718766	3531566	14365190	1913657
ATLH	2020	16.7181	12.3882	1	3	0	0	4406665	635270	9771565	4593625	2843738	2042602	520321	5622277	0	0	0	0	637558	7913313	1034066	44478713	40253929	1947981	1293938	654043	2689418	775761	34718766	3531566	14365190	1913657
ATLH	2021	17.1337	12.7203	1	3	0	0	4406665	635270	9771565	4593625	2843738	2042602	520321	5622277	0	0	0	0	637558	7913313	1034066	44478713	40253929	1947981	1293938	654043	2689418	775761	34718766	3531566	14365190	1913657
ATLH	2022	17.5493	13.0524	1	3	0	0	4406665	635270	9771565	4593625	2843738	2042602	520321	5622277	0	0	0	0	637558	7913313	1034066	44478713	40253929	1947981	1293938	654043	2689418	775761	34718766	3531566	14365190	1913657
ATRL	2014	13.0722	10.6565	2	4	1	0	11694065	120584	37144853	35560664	11272003	11556329	13239330	35890001	0	480692	0	0	0	36334824	852930	175100000	174900000	572286	43531	528755	1327089	762890	12812373	1439043	72705517	564199
ATRL	2015	14.8562	11.7011	1	4	1	0	11686366	143179	35194662	50138178	10698591	6574704	14417800	36612094	0	11108993	0	0	0	37611753	852930	128900000	128400000	620977	46483	4515	966610	737994	14457505	400403	85332840	228616
ATRL	2016	15.6472	11.6789	1	4	1	0	12156008	153342	26738964	56445629	9689269	6708327	6889447	27869114	0	14613682	0	0	0	40701797	852930	66564924	67466755	576884	50538	6158	-708212	169716	29020090	-2722882	83184593	-877928
ATRL	2017	12.1151	10.3979	1	5	1	0	35140631	153342	42094247	59338380	21650017	5713476	10678578	34199736	0	17672166	0	0	652945	48907780	852930	101400000	97078919	595023	49047	6535	3657224	-42111	15975038	7170636	101400000	3699335
ATRL	2018	18.47	13.3719	1	3	1	0	33252139	2569294	53290555	58124481	21972186	12695574	17636949	49187538	2200000	12642916	0	0	91325	0	0	4889664	4273175	217814	0	0	245094	0	4715975	-386428	5588850	161557
ATRL	2019	17.2485	12.7996	2	4	1	0	11694065	120584	37144853	35560664	11272003	11556329	13239330	35890001	0	480692	0	0	0	36334824	852930	175100000	174900000	572286	43531	528755	1327089	762890	12812373	1439043	72705517	564199
ATRL	2020	18.0539	13.2124	2	4	1	0	11694065	120584	37144853	35560664	11272003	11556329	13239330	35890001	0	480692	0	0	0	36334824	852930	175100000	174900000	572286	43531	528755	1327089	762890	12812373	1439043	72705517	564199
ATRL	2021	18.8594	13.6251	2	4	1	0	11694065	120584	37144853	35560664	11272003	11556329	13239330	35890001	0	480692	0	0	0	36334824	852930	175100000	174900000	572286	43531	528755	1327089	762890	12812373	1439043	72705517	564199
ATRL	2022	19.6649	14.0379	2	4	1	0	11694065	120584	37144853	35560664	11272003	11556329	13239330	35890001	0	480692	0	0	0	36334824	852930	175100000	174900000	572286	43531	528755	1327089	762890	12812373	1439043	72705517	564199
AWTX	2014	19.7221	16.4798	0	3	0	1	793849	55325	312639	796073	1430	140435	136348	199187	52927	0	0	0	131438	778087	8000	2167183	2025925	82257	12382	69875	38734	22493	288000	55928	1108712	16241
AWTX	2015	17.9774	13.0373	1	3	0	1	744821	52420	378704	759255	8439	179581	150542	275000	136767	0	0	0	110163	752796	8000	1759165	1745507	57042	13847	0	-56744	-37162	281400	-53549	811675	-19582
AWTX	2016	16.178	11.1458	1	3	0	1	890476	4916	454707	892856	3224	252640	146100	383228	271067	0	0	0	575634	268906	8000	1673157	1622615	61668	11831	68	-35644	2155	288000	-132091	1347563	-37799
AWTX	2017	15.6818	11.4172	1	3	0	1	882767	4372	380235	885147	1281	161021	142818	351378	213938	0	0	0	564143	243310	8000	1966037	1916982	45799	12492	85	-32117	8230	288000	82898	1265382	-40346
AWTX	2018	15.069	8.44232	3	3	0	1	851124	31642	506076	853504	26033	262522	126745	435701	262477	0	0	0	95745	0	0	2168465	2043593	50239	14817	102	36016	0	288000	-23625	1359581	17633
AWTX	2019	13.4451	6.79597	0	3	0	1	793849	55325	312639	796073	1430	140435	136348	199187	52927	0	0	0	131438	778087	8000	2167183	2025925	82257	12382	69875	38734	22493	288000	55928	1108712	16241
AWTX	2020	12.285	5.02647	0	3	0	1	793849	55325	312639	796073	1430	140435	136348	199187	52927	0	0	0	131438	778087	8000	2167183	2025925	82257	12382	69875	38734	22493	288000	55928	1108712	16241
AWTX	2021	11.1248	3.25697	0	3	0	1	793849	55325	312639	796073	1430	140435	136348	199187	52927	0	0	0	131438	778087	8000	2167183	2025925	82257	12382	69875	38734	22493	288000	55928	1108712	16241
AWTX	2022	9.96462	1.48747	0	3	0	1	793849	55325	312639	796073	1430	140435	136348	199187	52927	0	0	0	131438	778087	8000	2167183	2025925	82257	12382	69875	38734	22493	288000	55928	1108712	16241
BAPL	2014	15.2429	10.8156	1	3	0	1	178169	7155	20994	181384	502	1847	4455	62487	37307	2621	0	0	30532	106738	75025	123791	125700	25269	5010	20259	-28631	1238	53343	-12620	202378	-29869
BAPL	2015	16.387	11.9988	1	3	0	1	171468	6736	16955	174683	646	1306	3427	59389	35899	3933	0	0	40878	87438	75025	99632	94907	21566	4052	31	-18303	996	60020	-12628	191638	-19299
BAPL	2016	15.1479	10.414	1	3	0	1	170228	6103	17818	173449	600	896	3665	63749	37221	0	0	0	47514	79298	75025	94437	89324	12712	4324	53	-17661	944	74275	-12003	191267	-18605
BAPL	2017	15.8387	11.2379	1	3	0	1	183890	5935	15434	187111	603	705	4238	71258	37276	0	0	0	52238	79049	75025	82702	80462	11894	4310	20	-19135	-30107	60245	-4609	202545	10972
BAPL	2018	15.8174	11.0495	1	3	0	1	177560	6279	16223	180721	311	2313	13543	79661	13157	4225	0	0	0	0	0	4860059	3407045	390677	0	0	538531	0	5258131	311353	6697238	398695
BAPL	2019	15.867	11.0153	1	3	0	1	178169	7155	20994	181384	502	1847	4455	62487	37307	2621	0	0	30532	106738	75025	123791	125700	25269	5010	20259	-28631	1238	53343	-12620	202378	-29869
BAPL	2020	15.927	10.986	1	3	0	1	178169	7155	20994	181384	502	1847	4455	62487	37307	2621	0	0	30532	106738	75025	123791	125700	25269	5010	20259	-28631	1238	53343	-12620	202378	-29869
BAPL	2021	15.9871	10.9567	1	3	0	1	178169	7155	20994	181384	502	1847	4455	62487	37307	2621	0	0	30532	106738	75025	123791	125700	25269	5010	20259	-28631	1238	53343	-12620	202378	-29869
BAPL	2022	16.0472	10.9274	1	3	0	1	178169	7155	20994	181384	502	1847	4455	62487	37307	2621	0	0	30532	106738	75025	123791	125700	25269	5010	20259	-28631	1238	53343	-12620	202378	-29869
BATA	2014	15.3069	10.8048	3	3	1	0	1336943	168974	5909432	1481657	383689	2729707	503726	1977587	0	0	0	0	104976	5255391	75600	13767156	8388033	3623118	2604190	1018928	1887916	522880	26384400	1091135	7391089	1365036
BATA	2015	16.4043	12.0331	3	3	1	0	1454728	206342	6684071	1555195	455334	2967199	788405	2025534	0	0	0	0	93735	6051192	75600	14781520	8776323	3964761	2852455	158086	2101280	670829	24718932	1183529	8239266	1430451
BATA	2016	16.413	11.9941	3	3	1	0	1415822	204835	7585132	1499424	556941	2901903	1336061	2264332	0	0	0	0	85480	6662594	75600	15082171	8888245	4160807	3030729	124750	2100645	667249	32583600	1389440	9084556	1433396
BATA	2017	15.3162	10.8936	3	3	1	0	1511909	207249	7930147	1594179	610138	1563433	421577	3051863	0	0	0	0	40799	0	0	15496810	8875974	3951287	3951287	0	2180270	-655804	0	325074	9524326	1524466
BATA	2018	17.7388	11.8416	2	3	1	0	1643028	226862	8970446	1722675	1545032	3970853	3159829	3051863	0	0	0	0	44339	0	0	12264827	8745585	832705	0	0	2265902	764493	7892879	1622610	19797101	1501409
BATA	2019	20.1613	12.7895	3	3	1	0	1336943	168974	5909432	1481657	383689	2729707	503726	1977587	0	0	0	0	104976	5255391	75600	13767156	8388033	3623118	2604190	1018928	1887916	522880	26384400	1091135	7391089	1365036
BATA	2020	21.5838	13.7375	3	3	1	0	1336943	168974	5909432	1481657	383689	2729707	503726	1977587	0	0	0	0	104976	5255391	75600	13767156	8388033	3623118	2604190	1018928	1887916	522880	26384400	1091135	7391089	1365036
BATA	2021	15.35	10.5276	3	3	1	0	1336943	168974	5909432	1481657	383689	2729707	503726	1977587	0	0	0	0	104976	5255391	75600	13767156	8388033	3623118	2604190	1018928	1887916	522880	26384400	1091135	7391089	1365036
BATA	2022	15.1278	10.2809	3	3	1	0	1336943	168974	5909432	1481657	383689	2729707	503726	1977587	0	0	0	0	104976	5255391	75600	13767156	8388033	3623118	2604190	1018928	1887916	522880	26384400	1091135	7391089	1365036
BCL	2014	11.631	8.99393	1	5	1	0	193925	24089	761620	268041	8700	291174	121387	563652	445863	3852	0	0	0	440311	114725	1111227	1133183	75401	39619	35782	-146345	11284	722768	46335	1029661	-157629
BCL	2015	12.8476	6.18756	1	4	1	0	183817	21441	948798	254873	8891	489320	183250	687216	592917	0	0	0	5126	476605	114725	1695718	1506268	84655	45197	1023	71640	16893	618368	-135538	1203671	54747
BCL	2016	16.3765	11.8611	1	4	1	0	180313	21394	658261	266747	12953	280698	141879	387393	274202	0	0	0	84953	452662	114725	1333476	1192600	41363	34256	819	39419	13396	748695	364001	925008	26023
BCL	2017	15.7149	11.1721	1	4	1	0	184942	21492	641461	253656	9554	290062	59632	234113	125501	5643	0	0	81212	574148	0	1744089	1497470	46575	47146	1728	141426	43650	0	175083	895117	0
BCL	2018	16.1959	10.795	1	4	1	0	232681	23654	772745	284153	20681	510819	240951	332973	228378	0	0	0	0	0	0	5742792	4434496	525302	0	0	360866	0	2676520	961407	7739612	415487
BCL	2019	15.9152	10.21	1	5	1	0	193925	24089	761620	268041	8700	291174	121387	563652	445863	3852	0	0	0	440311	114725	1111227	1133183	75401	39619	35782	-146345	11284	722768	46335	1029661	-157629
BCL	2020	15.8249	9.67692	1	5	1	0	193925	24089	761620	268041	8700	291174	121387	563652	445863	3852	0	0	0	440311	114725	1111227	1133183	75401	39619	35782	-146345	11284	722768	46335	1029661	-157629
BCL	2021	15.7346	9.14387	1	5	1	0	193925	24089	761620	268041	8700	291174	121387	563652	445863	3852	0	0	0	440311	114725	1111227	1133183	75401	39619	35782	-146345	11284	722768	46335	1029661	-157629
BCL	2022	15.6443	8.61082	1	5	1	0	193925	24089	761620	268041	8700	291174	121387	563652	445863	3852	0	0	0	440311	114725	1111227	1133183	75401	39619	35782	-146345	11284	722768	46335	1029661	-157629
BCML	2014	18.728	12.8459	1	3	0	3	1359929	49366	698576	1450783	5706	609172	367	571684	413282	0	0	0	235316	1286562	36522	1927396	1693683	96705	9644	87061	113915	8916	190462	-51095	2149359	104999
BCML	2015	16.1657	13.1562	1	4	0	3	1350262	52444	407179	1426609	7739	309812	165	346710	193653	0	0	0	188759	1202547	36522	1757969	1764254	78821	9451	81	-123803	14051	146088	251176	1833788	-137854
BCML	2016	15.3577	11.0902	1	4	0	2	1557748	51889	457202	1634131	543	379057	108	467423	296903	0	0	0	166342	1370623	36522	1444247	1412766	70614	8359	34	-49850	10363	452873	-15803	2091333	-60213
BCML	2017	19.1437	14.5115	0	4	0	1	1522610	62633	723756	1599772	477	614915	285	771525	561030	0	0	0	195887	1356116	36522	1649638	1594540	71340	12366	130	-48121	-18520	0	42064	2323528	-29601
BCML	2018	20.2299	13.4953	0	3	0	2	1584212	60061	815533	1822181	8143	672394	369	1037531	726128	0	0	0	83010	0	36522	1890012	1923534	68052	14173	144	-162550	23614	0	-54102	2637533	-138936
BCML	2019	18.728	12.8459	1	3	0	3	1359929	49366	698576	1450783	5706	609172	367	571684	413282	0	0	0	235316	1286562	36522	1927396	1693683	96705	9644	87061	113915	8916	190462	-51095	2149359	104999
BCML	2020	18.728	12.8459	1	3	0	3	1359929	49366	698576	1450783	5706	609172	367	571684	413282	0	0	0	235316	1286562	36522	1927396	1693683	96705	9644	87061	113915	8916	190462	-51095	2149359	104999
BCML	2021	18.728	12.8459	1	3	0	3	1359929	49366	698576	1450783	5706	609172	367	571684	413282	0	0	0	235316	1286562	36522	1927396	1693683	96705	9644	87061	113915	8916	190462	-51095	2149359	104999
BCML	2022	18.728	12.8459	1	3	0	3	1359929	49366	698576	1450783	5706	609172	367	571684	413282	0	0	0	235316	1286562	36522	1927396	1693683	96705	9644	87061	113915	8916	190462	-51095	2149359	104999
BGL	2014	15.3292	10.9539	1	3	0	0	1414996	138755	648460	1456893	49276	140467	82607	1468158	41650	214500	182080	0	2223	-2025899	1716000	2203968	2433151	98476	0	98476	-571513	781	926640	-122898	2105353	-572294
BGL	2015	16.8375	12.3907	1	3	0	0	1447967	131159	548844	1450322	10715	65003	80467	1637102	388868	136595	965352	0	1151105	-2418163	1716000	1605793	1747667	67409	57455	290	-461597	768	1117116	-83682	1999166	-462365
BGL	2016	14.5519	10.5359	1	4	0	0	1374827	132482	717844	1377110	19806	234760	69858	1861172	411562	324739	1267377	0	107447	-2946707	1716000	1494503	1774518	51873	43296	528	-528081	317	2361216	-189075	2094954	-528398
BGL	2017	14.9258	11.1201	1	4	0	1	1268570	123020	879843	1476153	192593	163374	127292	1664255	367721	0	0	0	504918	186823	2666000	674149	939381	40162	43296	276	-488663	3088	2362076	-320576	2355996	0
BGL	2018	17.0973	12.4532	1	3	0	1	2002343	110832	650762	2136439	4829	340498	249360	1256396	43823	37550	0	0	1177	0	0	3314431	437915	398494	0	0	1379120	0	15717900	994346	44975884	858525
BGL	2019	16.2357	12.0091	1	3	0	0	1414996	138755	648460	1456893	49276	140467	82607	1468158	41650	214500	182080	0	2223	-2025899	1716000	2203968	2433151	98476	0	98476	-571513	781	926640	-122898	2105353	-572294
BGL	2020	16.3981	12.1819	1	3	0	0	1414996	138755	648460	1456893	49276	140467	82607	1468158	41650	214500	182080	0	2223	-2025899	1716000	2203968	2433151	98476	0	98476	-571513	781	926640	-122898	2105353	-572294
BGL	2021	16.5606	12.3547	1	3	0	0	1414996	138755	648460	1456893	49276	140467	82607	1468158	41650	214500	182080	0	2223	-2025899	1716000	2203968	2433151	98476	0	98476	-571513	781	926640	-122898	2105353	-572294
BGL	2022	16.723	12.5276	1	3	0	0	1414996	138755	648460	1456893	49276	140467	82607	1468158	41650	214500	182080	0	2223	-2025899	1716000	2203968	2433151	98476	0	98476	-571513	781	926640	-122898	2105353	-572294
BHAT	2014	16.5012	12.7923	1	3	0	0	1540975	145168	3039511	2277780	30435	2164139	500933	1250450	802212	620241	0	0	54491	3288488	30000	8060772	7094890	380326	189362	190964	470204	79121	1308090	283246	5317291	391083
BHAT	2015	16.6643	12.3068	1	3	0	0	2080122	197585	2597798	2123652	177071	1511682	472307	497897	0	583099	0	0	81242	3427026	30000	7350098	6708564	298329	161773	17667	236843	7339	1710000	1002655	4721450	229504
BHAT	2016	15.8179	11.227	1	3	0	0	1957647	195400	2720644	1984572	65285	1742765	413602	493105	0	348588	0	0	109400	3639553	30000	6637411	5953047	297657	140891	18163	321194	86842	2370000	212103	4705216	234352
BHAT	2017	15.8346	11.4179	1	3	0	0	2029939	185752	3784088	2111057	39786	2713408	544451	1301102	676558	428762	0	0	278979	3886302	30000	6837255	6082971	124306	155460	1310	369245	93508	2078520	-441552	5895145	275736
BHAT	2018	16.026	11.5942	1	3	0	0	2794870	223452	3790734	2854858	68266	2347207	841493	1089455	220457	885233	0	0	338558	0	30000	8073845	7205449	126889	184654	0	542159	60123	0	991787	6645592	482036
BHAT	2019	15.6347	10.8821	1	3	0	0	1540975	145168	3039511	2277780	30435	2164139	500933	1250450	802212	620241	0	0	54491	3288488	30000	8060772	7094890	380326	189362	190964	470204	79121	1308090	283246	5317291	391083
BHAT	2020	15.4567	10.5536	1	3	0	0	1540975	145168	3039511	2277780	30435	2164139	500933	1250450	802212	620241	0	0	54491	3288488	30000	8060772	7094890	380326	189362	190964	470204	79121	1308090	283246	5317291	391083
BHAT	2021	15.2787	10.225	1	3	0	0	1540975	145168	3039511	2277780	30435	2164139	500933	1250450	802212	620241	0	0	54491	3288488	30000	8060772	7094890	380326	189362	190964	470204	79121	1308090	283246	5317291	391083
BHAT	2022	15.1007	9.89652	1	3	0	0	1540975	145168	3039511	2277780	30435	2164139	500933	1250450	802212	620241	0	0	54491	3288488	30000	8060772	7094890	380326	189362	190964	470204	79121	1308090	283246	5317291	391083
BYCO	2022	14.0422	9.91144	0	3	1	0	37973692	1401187	21190911	39880455	473535	8777507	9596672	41574839	8723108	14533621	0	0	6900084	-2002777	9778587	92795030	92659974	4193046	1513225	2679821	-6796710	521298	9103864	-3315056	61071366	-7318008
CEPB	2014	12.7566	8.85749	1	4	0	0	8137746	900128	4830280	8348657	68975	2563413	1006753	3425754	1605021	3347424	0	0	661069	5744690	1470184	14667669	12646230	597745	139656	458089	913999	154726	7969867	1033571	13178937	759273
CEPB	2015	13.5353	10.1494	1	4	0	0	7602231	905865	4681692	9425936	120987	1982334	1173624	3861145	1951943	4149238	0	0	578499	5518746	1470184	13186182	12308379	546695	113049	83	-176437	102725	7525872	961494	14107628	-279162
CEPB	2016	11.8921	8.58096	1	4	0	0	10037714	875948	4887897	10092852	217494	1731864	1265432	4556883	1988443	3878066	0	0	695234	5850566	1470184	13389130	12121851	539288	113871	502	436376	1291	9122492	1535687	14980749	435085
CEPB	2017	15.7182	10.8792	1	3	0	0	9420548	911533	5704281	9733199	226476	1963091	1585378	5802461	2840150	2987500	0	0	934494	5713025	1470184	15401157	13609628	375135	115088	542	903793	301577	0	1301752	15437480	602216
CEPB	2018	15.8965	10.1808	2	3	0	0	9122170	987239	7690791	9613404	415508	2897285	2366324	6729899	3426688	2821963	0	0	1309460	0	1470184	18964573	16458803	425754	129204	582	1431216	439357	0	727496	17304195	991859
CEPB	2019	16.4986	10.7425	1	4	0	0	8.61127e+06	1.0362e+06	8897217	9.3337e+06	484507	3.36283e+06	2.83994e+06	7.86943e+06	4.19001e+06	2.17307e+06	0	0	1.59396e+06	-1.99604e+06	1470184	2.14937e+07	1.84004e+07	333192	134721	622	1918635	685474	-6.08166e+06	380121	1.82309e+07	1.23316e+06
CEPB	2020	17.3449	11.0802	1	4	0	0	8.15349e+06	1.09184e+06	10298664	9.09398e+06	583514	3.94554e+06	3.39038e+06	8.95594e+06	4.90913e+06	1.64502e+06	0	0	1.90107e+06	-4.92132e+06	1470184	2.42815e+07	2.05689e+07	276425	142387	662	2416055	904507	-1.06429e+07	-23974.8	1.93926e+07	1.51155e+06
CEPB	2021	18.1911	11.4178	1	4	0	0	7.69572e+06	1.14749e+06	11700111	8.85426e+06	682521	4.52826e+06	3.94083e+06	1.00424e+07	5.62825e+06	1.11697e+06	0	0	2.20818e+06	-7.8466e+06	1470184	2.70692e+07	2.27373e+07	219658	150054	702	2913475	1.12354e+06	-1.52042e+07	-428070	2.05544e+07	1.78993e+06
CEPB	2022	19.0374	11.7555	1	4	0	0	7.23795e+06	1.20313e+06	13101558	8.61453e+06	781528	5.11097e+06	4.49127e+06	1.1129e+07	6.34737e+06	588919	0	0	2.51529e+06	-1.07719e+07	1470184	2.98569e+07	2.49058e+07	162891	157720	742	3410895	1.34257e+06	-1.97654e+07	-832166	2.17161e+07	2.06832e+06
CFL	2014	16.2149	11.4039	1	3	0	0	844070	80563	873112	874236	141018	166894	357821	532482	209025	185828	0	0	131638	897400	124179	3524062	3097095	109276	11769	97507	269451	42905	386818	297282	1747348	226546
CFL	2015	18.9499	12.269	1	3	0	0	1181662	91154	959473	1210017	152353	151757	320007	643117	66127	409802	0	0	192117	924454	124179	3113640	2847729	116239	12496	0	125680	81150	550858	323346	2169490	44530
CFL	2016	17.235	13.3135	1	3	0	0	1245263	123123	1079632	1265966	183989	239201	489355	838581	412183	0	0	0	159623	935209	124179	3501765	3317253	95912	16668	0	29518	-661	397373	-74691	2345598	30179
CFL	2017	16.2943	12.439	1	3	0	0	1217342	117930	1423213	1255124	69421	382608	551088	1096423	377300	0	0	0	149514	1055099	124179	3887437	3711107	94292	16851	0	38227	13158	279403	-94495	2678337	0
CFL	2018	15.9876	11.7486	1	3	0	0	3885983	82658	1114145	4200588	109367	439003	249894	1372117	581314	178252	0	0	282834	0	0	2048597	1317932	331520	0	0	126823	0	2132163	67488	5315698	125743
CFL	2019	16.0033	12.4926	1	3	0	0	844070	80563	873112	874236	141018	166894	357821	532482	209025	185828	0	0	131638	897400	124179	3524062	3097095	109276	11769	97507	269451	42905	386818	297282	1747348	226546
CFL	2020	15.6922	12.5785	1	3	0	0	844070	80563	873112	874236	141018	166894	357821	532482	209025	185828	0	0	131638	897400	124179	3524062	3097095	109276	11769	97507	269451	42905	386818	297282	1747348	226546
CFL	2021	15.3812	12.6645	1	3	0	0	844070	80563	873112	874236	141018	166894	357821	532482	209025	185828	0	0	131638	897400	124179	3524062	3097095	109276	11769	97507	269451	42905	386818	297282	1747348	226546
CFL	2022	15.0702	12.7504	1	3	0	0	844070	80563	873112	874236	141018	166894	357821	532482	209025	185828	0	0	131638	897400	124179	3524062	3097095	109276	11769	97507	269451	42905	386818	297282	1747348	226546
CHCC	2014	13.8348	9.99502	1	4	1	0	3320210	258609	2905175	3525793	17116	369872	0	881141	140146	163082	0	0	522477	4864268	1051380	6451330	4348680	462759	188395	274364	1687739	243104	7220878	1757030	6430968	1444635
CHCC	2015	12.4142	10.5652	1	4	1	0	3244178	258609	2266600	7197236	18354	463456	0	826861	87523	0	0	0	488622	8026041	1766318	6565416	4581871	475531	205796	6055	1671188	415337	15928656	1670947	9463836	1255851
CHCC	2016	16.9657	11.4755	1	3	1	0	12643232	277202	2004822	13457150	23002	304530	0	1810761	207876	3996228	0	0	514795	9140188	1766318	7079368	4445307	582308	234241	6884	2051397	606044	30740998	2306111	15461972	1445353
CHCC	2017	17.227	11.3373	1	3	1	0	13632864	689913	4568768	14237982	45814	843820	130767	2571488	1500411	4856249	0	0	917306	10461707	1766318	9645399	6432281	225109	279998	10033	2509791	553229	19590233	204492	18806750	1956562
CHCC	2018	15.9177	11.7654	2	3	1	0	23805845	1086046	6281822	24237739	47052	753638	188272	3652506	963947	14700000	0	0	975640	0	1766318	14388349	11249153	245258	337132	11635	2147367	15248	0	2660213	30519561	2132119
CHCC	2019	17.9655	12.3216	1	4	1	0	2.67373e+07	1.13993e+06	6322076	2.70706e+07	56467.2	891432	216001	4.13476e+06	1.49813e+06	1.49221e+07	0	0	1084271	4.31058e+06	2.05229e+06	1.45122e+07	1.09069e+07	192566	360615	-94649.8	2.54085e+06	271246	1.14621e+07	1.82173e+06	3.33926e+07	2.26961e+06
CHCC	2020	18.8633	12.7528	1	4	1	0	3.18732e+07	1348547	7.22762e+06	3.1917e+07	65200.4	1.00622e+06	266732	4.86349e+06	1.80418e+06	1.83151e+07	0	0	1217772	3.58129e+06	2.19528e+06	1.64076e+07	1.2472e+07	124023	397783	-146798	2716640	239464	1.03841e+07	1855723	3.91447e+07	2.47718e+06
CHCC	2021	19.7612	13.1841	1	4	1	0	3.70092e+07	1.55716e+06	8.13317e+06	36763499	73933.6	1.12101e+06	317463	5.59223e+06	2.11023e+06	2.17082e+07	0	0	1351273	2.85201e+06	2.33827e+06	1.8303e+07	1.40371e+07	55481	434950	-198946	2.89243e+06	207682	9.30606e+06	1.88971e+06	4.48967e+07	2.68474e+06
CHCC	2022	20.6591	13.6154	1	4	1	0	4.21452e+07	1.76578e+06	9.03871e+06	4.161e+07	82666.8	1.2358e+06	368194	6.32097e+06	2.41627e+06	2.51012e+07	0	0	1484774	2.12272e+06	2481256	20198385	15602272	-13061.4	472118	-251094	3.06821e+06	175900	8.22805e+06	1.92371e+06	5.06487e+07	2.89231e+06
CJPL	2014	15.4477	11.1892	1	3	0	3	213660	6103	41238	334332	8262	3612	506	434782	129004	0	0	0	8317	-67529	237635	21618	21483	28886	51	28835	166144	2635	96955	-175617	375570	163509
CJPL	2015	16.5637	12.3445	1	3	0	3	187125	6249	7533	326386	1827	0	0	425300	254915	0	0	0	0	-91381	237635	3865	4516	27339	54	41	-32214	-44	72954	-929	333919	-32170
CJPL	2016	15.3273	10.9322	1	3	0	3	212521	6284	49062	351164	43248	0	0	512348	257180	0	0	0	0	-112122	237635	0	0	29051	26665	34	-46867	4	98381	39758	400226	-46871
CJPL	2017	15.7857	11.6391	1	3	0	3	248365	9463	45387	328531	12879	13169	225	443060	188005	0	29289	0	16696	-115127	237635	14560	38469	33836	5740	22177	-35226	547	80796	0	373918	0
CJPL	2018	15.1142	10.9332	0	3	0	3	0	0	0	0	0	0	0	0	0	0	0	0	0	0	0	0	0	0	0	0	0	0	0	0	0	0
CJPL	2019	15.2142	11.0424	1	3	0	3	62510.2	2922.2	15257.4	68126.9	11601.6	5139.7	-89.9	107557	68345.4	0	14644.5	0	5021.2	-43838.2	47527	-1753.7	10189.7	8439.9	8177.2	-442.8	-90222.6	-775.3	13996.8	78291.3	83384.3	-71560.8
CJPL	2020	15.0697	10.9206	1	3	0	3	25902.2	2023	10795.2	1475	11054.4	5734.2	-168.6	22376.4	35853.6	0	17573.4	0	5027.4	-32707	0	-5007.8	9288.4	3312.4	8735.6	-3996.2	-123753	-1243.2	-4610	113508	12270.2	-101046
CJPL	2021	14.9253	10.7989	1	3	0	3	-10705.8	1123.8	6333	-65176.9	10507.2	6328.7	-247.3	-62804	3361.8	0	20502.3	0	5033.6	-21575.8	-47527	-8261.9	8387.1	-1815.1	9294	-7549.6	-157283	-1711.1	-23216.8	148724	-58843.9	-130530
CJPL	2022	14.7808	10.6771	1	3	0	3	-47313.8	224.6	1870.8	-131829	9960	6923.2	-326	-147984	-29130	0	23431.2	0	5039.8	-10444.6	-95054	-11516	7485.8	-6942.6	9852.4	-11103	-190813	-2179	-41823.6	183940	-129958	-160015
CLOV	2014	18.805	14.2995	0	3	1	0	528	710	849046	568	3697	25353	2545	7418	0	0	0	0	0	842196	94349	41539	28172	29142	16299	12843	51657	4895	1352965	-7409	849614	46762
CLOV	2015	17.1762	12.9569	0	3	1	0	112	339	740013	146	3808	10605	1462	5342	0	0	0	0	0	734817	94349	30352	22721	33912	10630	241	28442	7375	585907	-2593	740159	21067
CLOV	2016	15.7732	11.4609	1	3	1	0	31	62	189498	51	34184	0	0	5596	0	0	0	0	0	183953	94349	11013	11692	9896	1835	30	22372	7949	480897	12730	189549	14423
CLOV	2017	16.5882	12.188	1	3	0	0	0	0	179110	10	4142	0	0	4670	0	0	0	0	0	174450	94349	600	487	4707	0	0	3429	3097	432024	-3136	179120	0
CLOV	2018	16.1852	11.4863	1	3	1	2	508	0	307549	518	78795	0	139435	110143	0	0	0	0	43519	0	0	2088225	1298193	151616	0	0	453818	0	1968600	448808	1995873	322279
CLOV	2019	15.1573	10.5597	0	3	1	0	190.2	-305.5	-40125.9	187.8	70084.2	-11201.7	110384	88067.2	0	0	0	0	34815.2	-286344	18869.8	1.65343e+06	1.0276e+06	110578	-7215.6	-5155.3	345736	442.8	1.28729e+06	363247	1.31031e+06	239896
CLOV	2020	14.5745	9.92015	0	3	1	0	175	-481.4	-204516	164.2	85137.2	-17332.8	137616	108545	0	0	0	0	43519	-510820	-2.91038e-11	2.05979e+06	1.27938e+06	132152	-11538.4	-7748	423667	-964	1.39503e+06	454436	1.48345e+06	292893
CLOV	2021	13.9917	9.2806	0	3	1	0	159.8	-657.3	-368905	140.6	100190	-23463.9	164847	129023	0	0	0	0	52222.8	-735296	-18869.8	2.46616e+06	1531157	153726	-15861.2	-10340.7	501598	-2370.8	1.50277e+06	545626	1.6566e+06	345890
CLOV	2022	13.4089	8.64106	0	3	1	0	144.6	-833.2	-533295	117	115243	-29595	192079	149501	0	0	0	0	60926.6	-959772	-37739.6	2.87252e+06	1.78294e+06	175300	-20184	-12933.4	579529	-3777.6	1.61051e+06	636815	1.82975e+06	398886
COLG	2014	16.3976	12.3406	1	3	1	1	3047545	455959	7026946	3180939	853956	2473246	653003	1979991	0	0	0	0	439037	7788857	479549	23226086	16645655	4243764	3811056	432708	2459599	776017	66137801	1838453	10207885	1683582
COLG	2015	15.2944	11.2541	1	4	1	2	2846001	515509	8566704	2976993	936419	2607106	666378	2079424	0	0	0	0	410657	9053616	479549	24310162	16631197	4745485	4214248	0	3274789	1052621	79924835	1929174	11543697	2222168
COLG	2016	14.1928	10.1501	1	4	1	2	2769966	541312	10882809	2824619	1122602	2827048	537994	2712794	0	48644	0	0	268623	10677367	750000	25817969	16502405	325531	4870647	3154921	4175991	1357102	90624998	3719173	13707428	2818889
COLG	2017	15.327	11.2286	1	3	1	2	2731203	578502	12133883	2816541	989140	3107762	742032	2928701	0	66872	0	0	200925	11753926	750000	29336725	18344900	392443	5803719	3745403	4833467	1577045	112500000	3313511	14950424	0
COLG	2018	15.4607	11.2374	1	3	1	1	3644294	675096	13020557	3729411	1528039	4559531	1511936	3196303	0	0	0	0	0	0	0	1680925	1329008	63254	0	0	249457	0	1935000	126013	1327706	174102
COLG	2019	14.7822	10.5725	1	3	1	1	3.33141e+06	703656	1.49925e+07	3.38665e+06	1.5063e+06	4.51691e+06	1.36032e+06	3.56401e+06	0	43164.8	0	0	-62493.4	3991532	285226	9.45525e+06	5.21476e+06	-1.86012e+06	1.93014e+06	2.3306e+06	2.14018e+06	644274	4.14754e+07	1.5731e+06	6.04134e+06	-192590
COLG	2020	14.598	10.3493	1	3	1	1	3.43928e+06	753782	1.65479e+07	3.4803e+06	1646386	4984229	1.53968e+06	3892203	0	49852	0	0	-171274	2.70379e+06	216361	5.64887e+06	2.3228e+06	-3.13153e+06	1.32688e+06	2.6186e+06	1.85402e+06	541513	31892352	1.36905e+06	4.60598e+06	-716703
COLG	2021	14.4139	10.1261	1	3	1	1	3.54715e+06	803909	1.81034e+07	3.57395e+06	1.78647e+06	5.45155e+06	1.71903e+06	4.22039e+06	0	56539.2	0	0	-280055	1.41605e+06	147496	1.84249e+06	-569162	-4.40294e+06	723614	2.9066e+06	1.56786e+06	438752	2.23093e+07	1.16499e+06	3.17061e+06	-1.24082e+06
COLG	2022	14.2298	9.90295	1	3	1	1	3.65502e+06	854036	1.96588e+07	3.6676e+06	1.92656e+06	5.91887e+06	1.89838e+06	4.54858e+06	0	63226.4	0	0	-388835	128311	78631.4	-1963882	-3.46112e+06	-5.67434e+06	120349	3.1946e+06	1281697	335991	1.27263e+07	960939	1.73525e+06	-1.76493e+06
CPPL	2014	17.7926	12.7522	1	3	1	0	1454148	90009	2295302	1511414	18491	1105924	659748	1641474	1301751	780000	0	0	0	1385242	275400	5355792	4749192	116314	57840	58474	268801	3788	3618635	151137	3806716	265013
CPPL	2015	14.945	10.5062	2	3	1	0	1382663	92040	2176458	1765831	10484	896013	819895	926596	545211	660000	0	0	156728	2198965	275400	6223832	4916581	181291	72739	293	922635	88256	6929711	1207494	3942289	834379
CPPL	2016	16.009	11.4214	2	3	1	0	1649727	114509	2510213	2174501	17515	1342482	718262	927448	140195	220000	0	0	220975	3316291	296055	6888605	5306538	230690	84536	703	1307991	325505	8306427	1314053	4684714	982486
CPPL	2017	16.2412	11.7076	2	3	1	0	1816165	144899	2863159	2703235	15428	1494637	898551	775432	161369	570000	0	0	204085	4016877	296055	6443932	5187454	62145	117198	536	972943	270894	5123039	375353	5566394	702049
CPPL	2018	17.3941	12.5764	1	3	1	0	4782451	190907	4095137	5273537	8638	2009317	1054285	1854740	936625	2735000	0	0	262929	0	336022	7091659	5993321	75475	98022	753	764883	128262	0	-1024	9368874	711079
CPPL	2019	16.6261	12.0477	1	3	1	0	4.34406e+06	202869	4.07397e+06	5.2242e+06	9682.6	2.0913e+06	1.09047e+06	1.30775e+06	282802	2139000	0	0	340908	1.8977e+06	338356	7.50831e+06	6.05836e+06	72935.8	123514	-22407.9	1.16019e+06	292817	2.08238e+06	268464	9.29832e+06	926942
CPPL	2020	16.676	12.1326	1	3	1	0	5053074	228335	4.5026e+06	6.07036e+06	8206.4	2.33184e+06	1.17724e+06	1.33529e+06	171393	2521000	0	0	398229	1.80245e+06	352546	7.8775e+06	6.33427e+06	52853.4	135996	-33927.8	1.26444e+06	335975	1.17799e+06	154817	1.05732e+07	1002922
CPPL	2021	16.7259	12.2176	1	3	1	0	5.76208e+06	253800	4.93124e+06	6.91653e+06	6730.2	2.57238e+06	1.26401e+06	1362822	59983.2	2903000	0	0	455551	1707189	366736	8246681	6.61018e+06	32771	148478	-45447.7	1.36869e+06	379134	273591	41171.1	1.1848e+07	1.0789e+06
CPPL	2022	16.7758	12.3026	1	3	1	0	6.4711e+06	279266	5.35988e+06	7.76269e+06	5254	2.81292e+06	1.35079e+06	1.39036e+06	-51426.2	3285000	0	0	512872	1.61193e+06	380926	8.61586e+06	6.8861e+06	12688.6	160961	-56967.6	1.47293e+06	422293	-630803	-72475.2	13122850	1.15488e+06
CTM	2014	15.5132	11.04	1	3	0	0	18703906	837786	7311076	20803776	64881	5179487	997097	8876490	6201323	7341006	120000	0	2172969	9564270	4980100	22285945	20611783	550446	315436	235010	-33683	200600	2345627	1628186	28114852	-234283
CTM	2015	15.5091	11.0925	1	3	0	0	0	0	0	0	0	0	0	0	0	0	0	0	0	0	4980100	0	0	0	0	0	0	0	0	1050879	0	0
CTM	2016	15.4118	10.9431	1	3	0	0	19610953	867225	6884101	19836028	56885	5184692	462075	9119890	4302009	7255578	0	0	2567971	7776690	4980100	11719850	11472197	194758	162648	2666	-895582	-5771	2893438	491205	26720129	-889811
CTM	2017	15.4202	10.8668	1	3	0	0	18904098	864282	7132158	19912243	40283	5155709	551095	8832416	4014668	7381286	0	0	2944687	7886012	4980100	13545840	12543265	233476	179258	3793	315350	218220	2041841	581140	27044401	97130
CTM	2018	15.8666	11.223	1	3	0	0	18495320	840728	7850804	19470693	38412	5415334	694187	9240501	3890441	6922229	0	0	3090832	0	4980100	16595202	15336601	253488	202682	0	288694	248500	0	691974	27321497	40194
CTM	2019	15.7295	11.0752	1	3	0	0	2.06889e+07	943054	8299112	2.11784e+07	36295.7	5.87527e+06	524473	1.0082e+07	3.49956e+06	7.74314e+06	-48000	0	3.58942e+06	1672636	4980100	1.34787e+07	1.25906e+07	138302	158130	-91574.3	222987	226516	661357	186028	2.94775e+07	-3528.8
CTM	2020	15.7913	11.0892	1	3	0	0	2.25376e+07	1.03007e+06	9.12027e+06	2.2903e+07	35030.2	6.43801e+06	519001	1.1038e+07	3.43885e+06	8.39751e+06	-72000	0	4067457	548383	4980100	13695109	1.27899e+07	102258	153505	-138197	318997	257918	396416	-48188.4	3.20233e+07	61079.6
CTM	2021	15.8531	11.1032	1	3	0	0	2.43863e+07	1.11709e+06	9.94143e+06	2.46276e+07	33764.7	7.00075e+06	513528	1.19941e+07	3.37814e+06	9.05189e+06	-96000	0	4.5455e+06	-575870	4980100	1.39115e+07	1.29892e+07	66213.6	148880	-184820	415008	289320	131475	-282405	3.4569e+07	125688
CTM	2022	15.9149	11.1172	1	3	0	0	26235011	1.2041e+06	1.07626e+07	2.63522e+07	32499.2	7.56349e+06	508056	1.29501e+07	3.31743e+06	9706259	-120000	0	5.02354e+06	-1.70012e+06	4980100	1.4128e+07	1.31885e+07	30169.6	144255	-231442	511018	320722	-133467	-516621	3.71148e+07	190296
CWSM	2014	16.3355	10.9868	1	3	0	0	1121980	59660	599530	1150131	9554	294934	90972	777510	377613	0	271256	0	61831	604566	200000	2720953	2492199	120025	56260	63765	62443	28580	460000	0	1749661	33863
CWSM	2015	16.1604	11.4095	1	3	0	0	1126706	69884	606551	1144259	3941	342924	54210	925720	375665	0	0	0	48006	734342	200000	2112614	2077810	124347	48579	57	-131693	9312	680000	62063	1750810	-141005
CWSM	2016	16.0353	11.4063	1	3	0	0	1043625	69847	422672	1059333	1741	133051	109817	1013957	461681	0	0	0	48006	397745	200000	1057846	1288445	72407	13170	34	-332704	3892	223600	-97772	1482005	-336596
CWSM	2017	14.8452	10.7517	1	4	0	1	984231	64457	90273	13195	552	965	11561	83294	36631	0	0	0	35835	21895	200000	536175	827156	37052	281	27	-357104	1199	155200	-80033	103468	0
CWSM	2018	13.1779	10.0335	1	4	0	1	905708	58292	111539	919078	1004	28789	81244	898068	392960	450256	0	0	31664	0	0	1296154	991418	112104	0	0	-32802	0	956536	89687	3745685	-65403
CWSM	2019	13.0217	10.1483	1	3	0	0	863944	61979.1	-81565	379248	-2788.3	-102142	50929.3	559317	236408	360205	-108502	0	23316.9	-224764	40000	216937	259741	62245.9	-24587.4	-25491.4	-283142	-10985.3	635549	5972.4	2.46974e+06	-119086
CWSM	2020	12.2587	9.89182	1	3	0	0	806442	61162.8	-230791	219931	-4837.2	-189567	44718.8	499186	205574	450256	-162754	0	16066.4	-416922	-5.82077e-11	-225666	-165481	51932.2	-40669.2	-38247.4	-324732	-17512.6	682376	9700.2	2.70421e+06	-124839
CWSM	2021	11.4956	9.63538	1	3	0	0	748940	60346.5	-380017	60614.2	-6886.1	-276992	38508.3	439055	174740	540307	-217005	0	8815.9	-609080	-40000	-668270	-590702	41618.5	-56751	-51003.4	-366322	-24039.9	729203	13428	2.93868e+06	-130592
CWSM	2022	10.7326	9.37895	1	3	0	0	691439	59530.2	-529243	-98702.8	-8935	-364417	32297.8	378924	143906	630358	-271256	0	1565.4	-801238	-80000	-1.11087e+06	-1015924	31304.8	-72832.8	-63759.4	-407913	-30567.2	776030	17155.8	3.17315e+06	-136344
DAAG	2014	17.4534	13.1421	0	3	0	1	64435	6530	58905	64435	7142	19485	18387	47107	245	0	0	0	19438	56795	40000	66028	54850	9828	3628	6200	1028	660	48040	13092	123340	368
DAAG	2015	19.2376	14.896	0	3	0	1	59300	5868	58914	59300	3565	17257	0	41795	27879	0	0	0	12596	58070	40000	71368	60187	9382	3304	214	1157	714	42280	1901	118214	443
DAAG	2016	15.3579	11.066	1	3	0	1	87581	6083	64921	87581	8023	13716	30819	38771	26378	0	0	0	19058	88740	40000	83232	61565	9414	11273	786	4065	2193	74680	1982	152502	1872
DAAG	2017	14.444	10.5674	1	3	0	1	83023	8060	82401	83023	4618	30225	34120	49899	24379	0	0	0	24166	91358	40000	122376	95118	12527	9001	577	5066	2661	49160	2097	165424	2337
DAAG	2018	16.1382	11.6165	1	3	0	1	75660	7594	92270	75660	8659	30032	40243	24718	22712	0	0	0	23605	0	40000	130597	103292	13287	7130	383	6877	3024	0	3900	167931	3853
DAAG	2019	14.2991	10.0436	0	3	0	1	64435	6530	58905	64435	7142	19485	18387	47107	245	0	0	0	19438	56795	40000	66028	54850	9828	3628	6200	1028	660	48040	13092	123340	368
DAAG	2020	13.5567	9.30566	0	3	0	1	64435	6530	58905	64435	7142	19485	18387	47107	245	0	0	0	19438	56795	40000	66028	54850	9828	3628	6200	1028	660	48040	13092	123340	368
DAAG	2021	12.8143	8.56768	0	3	0	1	64435	6530	58905	64435	7142	19485	18387	47107	245	0	0	0	19438	56795	40000	66028	54850	9828	3628	6200	1028	660	48040	13092	123340	368
DAAG	2022	12.0719	7.82969	0	3	0	1	64435	6530	58905	64435	7142	19485	18387	47107	245	0	0	0	19438	56795	40000	66028	54850	9828	3628	6200	1028	660	48040	13092	123340	368
DAWH	2014	16.7298	11.8076	2	3	1	1	1568696	196060	1539408	38248990	127870	60679	146	2899970	1763541	4195185	0	0	1442172	31251071	4812871	3670299	3396587	729811	106976	622835	3401852	289635	40673573	-727931	39788398	3112217
DAWH	2015	13.3132	11.265	5	3	1	0	0	0	0	0	0	0	0	0	0	0	0	0	0	0	0	0	0	0	0	0	0	0	0	-1737294	0	0
DAWH	2016	14.3005	10.7782	5	3	1	0	125761	9231	346627	37603786	286288	13066	15375	3984508	2868932	3125000	0	0	2049	30838856	4812871	7421534	121365	4352	12053	3143	82543	9105	69464167	-2093233	37950413	73438
DAWH	2017	16.2081	11.2165	1	3	1	0	156898	7494	312213	25119575	228064	10704	23696	1691636	1241776	5139511	0	0	3567	32766172	4812871	5778734	93786	4282	7850	482	28354	12108	53846401	-1799520	25431788	0
DAWH	2018	15.4398	11.8478	2	3	1	0	137107	134516	170627	3431086	19788	47380	4411	1559259	388269	998164	0	0	15281	0	0	2294459	36593	4212	13647	632	487447	0	0	-2955295	3601713	0
DAWH	2019	15.2927	11.3926	2	3	1	1	-414192	34782	-253830	7.52582e+06	135972	21597.6	18393.4	1.73014e+06	799873	2.31521e+06	0	0	-562451	1.00504e+07	1.44386e+06	4.74112e+06	-1.25819e+06	-285543	-25537.2	-247759	-940098	-107979	2.45466e+07	-3.21774e+06	7.27199e+06	-1.2302e+06
DAWH	2020	15.3242	11.3958	2	3	1	1	-684820	23222.6	-496365	3.07419e+06	137162	20008.2	21616	1.63116e+06	648996	2.18976e+06	0	0	-847472	7.07683e+06	962574	5.04383e+06	-1.92081e+06	-430235	-43418	-372151	-1.52014e+06	-164695	2.17965e+07	-3.66944e+06	2.57783e+06	-1.85264e+06
DAWH	2021	15.3557	11.399	2	3	1	1	-955448	11663.2	-738900	-1.37743e+06	138352	18418.8	24838.6	1.53218e+06	498120	2.06431e+06	0	0	-1.13249e+06	4.10323e+06	481287	5.34653e+06	-2.58343e+06	-574927	-61298.8	-496544	-2.10019e+06	-221411	1.90465e+07	-4.12113e+06	-2.11633e+06	-2475086
DAWH	2022	15.3872	11.4021	2	3	1	1	-1.22608e+06	103.8	-981434	-5.82905e+06	139542	16829.4	28061.2	1433203	347243	1.93885e+06	0	0	-1.41752e+06	1.12964e+06	4.65661e-10	5.64924e+06	-3246055	-719618	-79179.6	-620936	-2.68023e+06	-278128	1.62964e+07	-4572827	-6.81049e+06	-3.09753e+06
DBCI	2014	21.9516	17.4179	0	3	0	3	4079173	9485	79852	4096699	31	52035	0	653020	571875	740704	0	0	847069	1933778	982366	0	0	122317	0	122317	-118258	0	398841	47	4176551	-118258
DBCI	2015	19.7996	15.2482	0	3	0	3	4059184	9967	31465	4074177	30	0	0	589567	221975	740704	0	0	993458	1779889	982366	0	0	23646	0	0	-23649	0	306498	-13804	4105642	-23649
DBCI	2016	15.5795	11.2775	0	3	0	1	3590505	9852	20	4318528	24	0	0	554914	236948	740704	0	0	967453	2055481	982366	0	0	53346	0	0	-4815	0	306498	-14587	4318548	-4815
DBCI	2017	16.2471	11.7623	2	3	0	1	3582510	9697	13	3771110	13	0	0	420351	222131	600000	0	0	865363	1885409	982366	0	0	11049	0	0	-11049	0	306498	-4295	3771123	0
DBCI	2018	13.061	8.69204	2	3	0	1	3338176	9880.5	-39903	3.88202e+06	9.5	-26017.5	0	371298	54667.5	600000	0	0	925555	1.94626e+06	982366	0	0	-23436.5	0	-61158.5	45672.5	0	260326	-11612	3.84212e+06	56721.5
DBCI	2019	15.9276	6.59828	0	3	0	3	3.14231e+06	9932.6	-66999.2	3.80878e+06	3.5	-41628	0	298032	-48758.4	557789	0	0	928443	1959309	982366	0	0	-53846.9	0	-97853.6	79718.6	0	232624	-12992.9	3.74178e+06	94082.3
DBCI	2020	14.7591	3.85355	0	3	0	3	2.94644e+06	9984.7	-94095.4	3.73554e+06	-2.5	-57238.5	0	224766	-152184	515578	0	0	931330	1.97236e+06	982366	0	0	-84257.3	0	-134549	113765	0	204921	-14373.8	3.64145e+06	131443
DBCI	2021	14.5994	1.27157	0	3	0	3	2.75058e+06	10036.8	-121192	3.6623e+06	-8.5	-72849	0	151500	-255610	473366	0	0	934218	1985406	982366	0	0	-114668	0	-171244	147811	0	177218	-15754.7	3.54111e+06	168804
DBCI	2022	14.4397	-1.31042	0	3	0	3	2.55471e+06	10088.9	-148288	3.58906e+06	-14.5	-88459.5	0	78234	-359036	431155	0	0	937106	1.99845e+06	982366	0	0	-145078	0	-207939	181857	0	149515	-17135.6	3.44077e+06	206165
DCL	2014	14.3936	10.5644	1	3	0	0	18969408	435135	2611346	20758175	149722	653149	600920	5699795	2762355	1190367	0	3460000	3246466	9772893	3891133	9963458	8834554	691751	231626	460125	483323	99635	23541355	439763	23369521	383688
DCL	2015	14.8404	10.81	1	3	0	0	18669661	530419	3236793	21401819	328880	765142	575669	5340423	560875	1162892	0	3460000	3030542	11644755	4341133	11245246	9656597	832379	324000	7047	731864	134205	143400000	434680	24638612	597659
DCL	2016	15.6343	11.5863	1	3	0	0	22121310	584340	3194112	22240657	203001	593925	523420	4770678	560875	475427	0	3160000	3905454	13123210	4841133	12879095	10232405	546594	301217	2986	1911834	62435	88476547	1578495	25434769	1849399
DCL	2017	15.5862	11.5149	1	3	0	0	27017233	693907	31255579	27141885	122722	697138	245463	5362287	560875	358974	0	3110000	5058311	16377892	4841133	12856279	10322230	684937	261854	8371	1569588	263797	57440043	2743351	58397464	1305559
DCL	2018	14.9811	10.8976	1	3	0	0	26791269	866994	3310800	26936370	98485	828195	293660	5296081	579159	241267	0	3110000	3109879	0	4841133	13473483	11355978	688686	206194	0	1247656	345414	0	1779098	30247170	902242
DCL	2019	14.376	10.2802	1	3	0	0	2.99112e+07	930321	1.7547e+07	29124718	87972.4	792136	164409	5.05818e+06	-305090	-124850	0	2945000	4.19651e+06	5.73996e+06	5271133	1.46728e+07	1.17929e+07	642798	231075	-179972	1898770	367442	2.26588e+07	2.89128e+06	4.66718e+07	1.53121e+06
DCL	2020	13.7709	9.66287	1	3	0	0	3.23103e+07	1.03304e+06	2.04888e+07	3.09344e+07	57109.2	820345	69936	4.97963e+06	-741729	-395062	0	2840000	4.37197e+06	4.25869e+06	5511133	1.55359e+07	1.23637e+07	627441	219774	-271865	2135409	429557	9.35452e+06	3.39001e+06	5.14232e+07	1.70571e+06
DCL	2021	13.1658	9.04552	1	3	0	0	3.47094e+07	1135762	23430573	3.2744e+07	26246	848554	-24536.6	4.90107e+06	-1.17837e+06	-665274	0	2735000	4.54743e+06	2.77743e+06	5751133	1.63991e+07	1.29346e+07	612083	208473	-363757	2372048	491672	-3.94974e+06	3.88875e+06	5.61746e+07	1.88021e+06
DCL	2022	12.5607	8.42818	1	3	0	0	3.71086e+07	1.23848e+06	2.63723e+07	3.45537e+07	-4617.2	876763	-119009	4.82251e+06	-1.61501e+06	-935485	0	2630000	4.72289e+06	1.29616e+06	5991133	17262162	1.35054e+07	596726	197172	-455650	2608687	553787	-1.7254e+07	4387482	6.0926e+07	2.05471e+06
DFML	2014	15.6553	11.1359	1	3	0	0	1328587	106544	2033337	1364587	129990	143390	24405	5628557	3361392	0	0	0	16700	-2251860	1087353	986779	1041766	133838	66138	67700	-105209	0	936211	-326815	3397924	-105209
DFML	2015	15.12	10.8481	0	3	0	0	0	96655	1807873	1620438	122202	89065	22259	5689707	2218161	0	0	0	16700	-2282623	1087353	54161	186907	96890	53643	130	-113287	0	839437	2402875	3428311	-113287
DFML	2016	15.6993	11.1969	1	3	0	0	1158584	90150	1284640	2206830	138609	95907	22859	5495939	2024744	0	0	0	21214	-2025683	1087353	19801	150543	34163	39244	65	-43060	0	4236327	-147346	3491470	-43060
DFML	2017	15.6684	11.1819	1	3	0	0	1075925	1116	1260263	2264452	123680	63574	46840	5542396	1978024	0	0	0	21214	2038895	1387353	84517	235972	29461	19263	938	-12367	845	3935920	-94937	3524715	0
DFML	2018	15.5114	10.9883	1	3	0	0	2089034	142526	432652	2113111	7910	56658	288830	1000203	738375	182233	0	0	225854	0	0	15632039	13418989	447687	0	0	971761	0	7576558	-594206	10093073	796113
DFML	2019	15.609	11.0817	1	3	0	0	1328587	106544	2033337	1364587	129990	143390	24405	5628557	3361392	0	0	0	16700	-2251860	1087353	986779	1041766	133838	66138	67700	-105209	0	936211	-326815	3397924	-105209
DFML	2020	15.6351	11.0856	1	3	0	0	1328587	106544	2033337	1364587	129990	143390	24405	5628557	3361392	0	0	0	16700	-2251860	1087353	986779	1041766	133838	66138	67700	-105209	0	936211	-326815	3397924	-105209
DFML	2021	15.6612	11.0894	1	3	0	0	1328587	106544	2033337	1364587	129990	143390	24405	5628557	3361392	0	0	0	16700	-2251860	1087353	986779	1041766	133838	66138	67700	-105209	0	936211	-326815	3397924	-105209
DFML	2022	15.6872	11.0933	1	3	0	0	1328587	106544	2033337	1364587	129990	143390	24405	5628557	3361392	0	0	0	16700	-2251860	1087353	986779	1041766	133838	66138	67700	-105209	0	936211	-326815	3397924	-105209
DFSM	2014	15.9247	11.5756	1	3	0	0	1595170	135731	826838	1621917	13068	182656	316192	473840	283692	469150	0	0	196791	1300951	977507	1636370	1554486	61581	31180	30401	-33218	16364	409575	199265	2448755	-49582
DFSM	2015	18.3501	14.0202	1	3	0	0	1472817	122588	786567	1538044	1960	155068	309537	483617	26054	198750	0	0	51098	1322017	977507	1208179	1172567	50691	21466	0	5237	-15829	303027	62513	2324611	21066
DFSM	2016	21.3763	18.0255	1	3	0	0	1440667	126115	806722	1467378	11176	118637	399344	805472	265981	254102	0	0	130495	1084029	977507	865287	1010548	52923	19742	0	-275959	58032	452586	-175262	2274100	-333991
DFSM	2017	22.376	21.108	1	3	0	0	2136981	103299	825028	2158692	17280	185838	354129	1054713	304509	169250	0	0	252033	1508724	977507	952278	1072353	37460	18059	0	-175595	63101	293252	-27260	2983720	-251012
DFSM	2018	16.6394	12.1004	1	3	0	0	2089034	142526	432652	2113111	7910	28188	168475	1000203	274477	182233	0	0	219835	0	0	769189	1016271	68946	18065	0	-391806	14686	0	116593	2545763	-377120
DFSM	2019	20.5699	17.8072	1	3	0	0	2.2425e+06	124342	510588	2.26074e+06	11780	50627.6	234283	1.25072e+06	308950	73696.8	0	0	244157	318586	195501	489182	812252	54769.9	12811.3	-12160.4	-443671	49943	43010.5	-41365.3	2.77133e+06	-476274
DFSM	2020	21.1154	18.6209	1	3	0	0	2.40769e+06	123772	435597	2.42104e+06	12280.4	22811	209199	1.4131e+06	334953	13363.4	0	0	268860	77066.2	0	290155	694587	54919.8	9847.6	-18240.6	-533471	57500.4	-39882	-66877	2.85664e+06	-568989
DFSM	2021	21.6609	19.4346	1	3	0	0	2.57288e+06	123202	360606	2.58135e+06	12780.8	-5005.6	184114	1575480	360955	-46970	0	0	293562	-164453	-195501	91129.1	576923	55069.7	6883.9	-24320.8	-623272	65057.8	-122774	-92388.7	2.94195e+06	-661705
DFSM	2022	22.2065	20.2484	1	3	0	0	2738069	122632	285615	2741650	13281.2	-32822.2	159030	1.73786e+06	386958	-107303	0	0	318264	-405973	-391003	-107897	459259	55219.6	3920.2	-30401	-713073	72615.2	-205667	-117900	3.02726e+06	-754420
DKTM	2014	15.4924	11.3354	1	3	0	0	595856	66062	576169	662716	4134	179485	281680	596812	336643	136680	0	0	84130	409381	56825	1244957	1227672	41836	13513	28323	-40939	12460	45574	30308	1238885	-53399
DKTM	2015	15.7162	11.5079	1	3	0	0	537765	58091	497581	652325	1757	194959	206988	647372	298303	59433	0	0	56802	336501	66107	716613	800993	37765	8050	61	-120400	7166	41317	12998	1149906	-127566
DKTM	2016	16.5756	12.1726	1	3	0	0	492185	51405	281353	588036	2263	155716	70789	624644	292773	0	0	0	106991	67874	66107	348858	533265	49054	3338	48	-248255	29	51365	-17200	869389	-248284
DKTM	2017	17.2972	12.6511	1	3	0	0	839808	69040	244400	974078	1817	136346	52729	651146	300131	0	0	0	190988	397273	96108	36119	134872	22226	1989	0	-138194	-14809	29697	-28614	1218478	-123385
DKTM	2018	17.1312	12.4682	1	3	0	0	757818	82254	124728	760710	1524	69530	8466	657474	300131	0	0	0	166242	0	96108	0	93676	103466	0	33	-211353	26308	0	2557	885438	-185045
DKTM	2019	17.9001	13.0497	1	3	0	0	832476	78370.3	-1972.7	882895	751	63650.3	-86075.7	673019	284237	-60615.3	0	0	210554	14808.8	108821	-481813	-322138	83185.7	-4548.1	-11299.3	-259415	7947.1	2760.2	-29124.4	880923	-225269
DKTM	2020	18.3859	13.3905	1	3	0	0	895073	82703.6	-117579	934669	235	35798	-156144	685529	277118	-93894.6	0	0	240395	-60990.2	119678	-798854	-615550	93957.8	-7856.8	-16963.4	-295277	8519.2	-7516.6	-38835.8	817090	-251180
DKTM	2021	18.8718	13.7314	1	3	0	0	957670	87036.9	-233185	986444	-281	7945.7	-226213	698039	269998	-127174	0	0	270236	-136789	130534	-1.11589e+06	-908961	104730	-11165.5	-22627.5	-331139	9091.3	-17793.4	-48547.2	753258	-277091
DKTM	2022	19.3576	14.0723	1	3	0	0	1.02027e+06	91370.2	-348792	1.03822e+06	-797	-19906.6	-296282	710548	262879	-160453	0	0	300077	-212588	141391	-1.43294e+06	-1.20237e+06	115502	-14474.2	-28291.6	-367001	9663.4	-28070.2	-58258.6	689426	-303002
DLL	2014	15.7232	11.3692	1	3	0	0	147625	98280	596107	5367250	49047	280519	51533	374856	0	0	0	0	0	5568172	590578	129199	102148	265009	118897	146112	-249188	10563	7118237	-203407	5963357	-259751
DLL	2015	16.3178	11.9174	1	3	0	0	158339	34217	1886681	9072304	510644	210307	118944	248933	12566	3198085	0	0	658975	6830141	590578	177368	155297	284902	129043	14613	1234453	199363	8267501	-506012	10958985	1035090
DLL	2016	16.2395	11.8708	1	3	1	0	11268890	162352	1742931	20146035	798854	149447	326655	1711874	466487	8471798	0	0	1078251	10603431	590578	519639	512482	379633	118590	6266	3631741	129581	14941623	-240146	21888966	3502160
DLL	2017	16.3552	12.052	1	3	1	0	11065489	0	1985189	20204515	941433	96178	739062	2116882	561820	8026609	0	0	1333533	10684452	590578	2537377	1262162	413964	154111	0	740565	318081	11102866	804593	22189704	422484
DLL	2018	16.0449	11.7694	1	3	1	0	12444974	582766	2317325	23312182	26491	122551	1518863	2336221	1527281	8693131	0	0	3416	0	0	3858318	3079918	251733	0	0	379096	0	2398684	-283924	2275142	294886
DLL	2019	16.3404	12.0763	1	3	0	0	1.76676e+07	455950	2.76793e+06	2.97271e+07	580997	42780.9	1.61744e+06	3.09496e+06	1.59478e+06	1.23424e+07	0	0	819252	4.55263e+06	118116	4.38985e+06	3.14112e+06	349801	40310.4	-58652.9	1.37614e+06	160795	6.78466e+06	259092	1.38115e+07	1.14797e+06
DLL	2020	16.4085	12.1698	1	3	0	0	2.12178e+07	549425	3.12202e+06	3.44293e+07	619565	-225.6	1.97292e+06	3.67402e+06	1.95516e+06	14563839	0	0	887391	3824426	1.16415e-10	5371679	3.84736e+06	360052	19037.8	-89336.6	1.45241e+06	170554	6.12429e+06	374049	1.41969e+07	1197641
DLL	2021	16.4765	12.2633	1	3	0	0	2.4768e+07	642900	3.47612e+06	3.91315e+07	658132	-43232.1	2.3284e+06	4.25309e+06	2.31554e+06	1.67853e+07	0	0	955530	3.09622e+06	-118116	6.3535e+06	4.5536e+06	370303	-2234.8	-120020	1.52867e+06	180314	5.46391e+06	489006	1.45824e+07	1.24731e+06
DLL	2022	16.5446	12.3568	1	3	0	0	2.83182e+07	736376	3830213	4.38337e+07	696700	-86238.6	2.68388e+06	4.83216e+06	2.67592e+06	1.90068e+07	0	0	1023669	2.36802e+06	-236231	7.33533e+06	5.25984e+06	380554	-23507.4	-150704	1.60494e+06	190073	4.80354e+06	603963	1.49678e+07	1.29697e+06
DMTM	2014	16.0637	11.8367	1	3	0	0	614126	57837	673282	656086	8421	151592	383576	383931	212760	288049	0	0	101895	525981	34340	1571345	1483135	60209	18866	41343	-4831	15713	30803	66287	1329368	-20544
DMTM	2015	15.9934	11.8104	1	3	0	0	562430	51696	436924	646926	6258	86536	247698	285939	37499	100776	0	0	75811	481436	65610	959400	1026119	52697	14039	0	-103429	9594	34314	128741	1083850	-113023
DMTM	2016	15.9231	11.7841	1	3	0	0	520988	46142	306772	591315	5480	55570	180679	329598	57168	50388	0	0	78320	280606	65610	737421	812277	63720	16421	0	-183158	392	53800	-13087	898087	-183550
DMTM	2017	15.8528	11.7578	1	3	0	0	472710	40196.7	105816	566671	3778.67	1877.33	67754	278823	-53116.3	-91256.7	0	0	61767	183966	86456.7	255465	436319	62386.3	13997	-27562	-275466	-6754.67	62636	-18727	672487	-268712
DMTM	2018	15.7825	11.7315	1	3	0	0	426141	34349.2	-77439	534286	2308.17	-46133.7	-33694.5	251656	-130912	-210087	0	0	49979.5	61278.5	102092	-161497	100890	64141.8	12774.5	-48233.5	-364630	-14415.2	74134.5	-58414	456847	-350215
DMTM	2019	15.7122	11.7052	1	3	0	0	379572	28501.7	-260694	501900	837.667	-94144.7	-135143	224490	-208708	-328918	0	0	38192	-61409	117727	-578459	-234539	65897.3	11552	-68905	-453793	-22075.7	85633	-98101	241206	-431718
DMTM	2020	15.6419	11.6789	1	3	0	0	333003	22654.2	-443949	469515	-632.833	-142156	-236592	197324	-286504	-447748	0	0	26404.5	-184096	133362	-995421	-569968	67652.8	10329.5	-89576.5	-542957	-29736.2	97131.5	-137788	25565.8	-513221
DMTM	2021	15.5717	11.6526	1	3	0	0	286434	16806.7	-627204	437129	-2103.33	-190167	-338040	170157	-364300	-566579	0	0	14617	-306784	148997	-1.41238e+06	-905397	69408.3	9107	-110248	-632120	-37396.7	108630	-177475	-190075	-594724
DMTM	2022	15.5014	11.6263	1	3	0	0	239865	10959.2	-810459	404744	-3573.83	-238178	-439488	142990	-442096	-685409	0	0	2829.5	-429472	164632	-1.82935e+06	-1240826	71163.8	7884.5	-130920	-721284	-45057.2	120128	-217162	-405715	-676227
DMTX	2014	15.4118	11.2472	3	3	0	0	774199	15049	24888	812558	134	3875	567	199023	32269	60708	0	0	66534	502210	30524	428822	406944	15492	2071	13421	141873	-4288	54943	7410	837446	146161
DMTX	2015	17.7263	13.527	2	3	0	0	696188	13504	16913	735914	306	401	0	135352	24410	0	0	0	51846	555678	30524	3574	23354	15276	1070	79	42696	1793	118586	-2594	752827	40903
DMTX	2016	15.959	11.7678	2	3	0	0	679891	10473	26124	704295	131	0	0	118264	10760	8137	0	0	22477	571702	30524	198	206	99939	75	90	-86942	2790	140258	12731	730419	-89732
DMTX	2017	13.9079	9.71542	4	3	0	0	601279	3795	26919	631830	90	0	0	120209	14594	5131	0	0	30049	575018	30524	0	0	23710	33029	0	-9582	-6807	121791	3136	658749	-2775
DMTX	2018	15.1566	10.8493	3	3	0	0	554125	1507	27537	577698	88.5	-1937.5	-283.5	79829.5	3839.5	-21154.5	0	0	8020.5	609764	30524	-214312	-203369	65933.5	32031	-6665.5	-123990	-3268	164448	5796.5	605236	-120722
DMTX	2019	14.3337	10.0391	3	3	0	0	500619	2172.3	29067.4	520318	57.8	-3140.1	-453.6	54476.5	-2828	-37013.9	0	0	-5861.9	633209	30524	-343296	-327767	76865.2	41218.9	-10690.7	-182390	-3924	186670	6046.8	549386	-178466
DMTX	2020	13.9008	9.57837	3	3	0	0	447114	5851.6	30597.8	462938	27.1	-4342.7	-623.7	29123.5	-9495.5	-52873.3	0	0	-19744.3	656654	30524	-472280	-452165	87796.9	50406.8	-14715.9	-240790	-4580	208892	6297.1	493536	-236210
DMTX	2021	13.4679	9.11763	3	3	0	0	393608	19530.9	32128.2	405558	-3.6	-5545.3	-793.8	3770.5	-16163	-68732.7	0	0	-33626.7	680098	30524	-601265	-576563	98728.6	59594.7	-18741.1	-299190	-5236	231113	6547.4	437686	-293954
DMTX	2022	13.035	8.65689	3	3	0	0	340102	13210.2	33658.6	348177	-34.3	-6747.9	-963.9	-21582.5	-22830.5	-84592.1	0	0	-47509.1	703543	30524	-730249	-700961	109660	68782.6	-22766.3	-357591	-5892	253335	6797.7	381836	-351699

## Sheet: Sheet2
stockid	year	FI	FKI	IDB	ACZ	big4	NOfemale	ppe	dep	ca	nca	cash	invt	tdaccountreceivable	cl	stsl	ltsl	lusl	debtfcs	otherncl	ese	os	sales	cos	gadminexp	sdistexp	adexp	npbt	taxexp		cashflowfromoperations	netincome
AABS	2014	15.0798	10.9972	0	3	0	4	63990.1	3981.2	1870.8	131829	9960	6923.2	912	74061	26378	71265	0	0	2223	502210	100000	536175	2043593	678420	116704	-207939	181857	0	0	2097	2337
AABS	2015	15.7398	11.3453	1	3	1	0	1815404	0	2033337	1364587	129990	143390	383576	2557886	0	431155	0	0	282239	447292	124179	3524062	174900000	228837	128368	0	2180270	655804	-655804	129436	34791.2
AABS	2016	16.005	11.5869	1	3	0	1	1912669	137851	2365424	3441037	164367	968721	575669	11514296	1951943	8693131	0	0	637558	1512168	1716000	45772177	11249153	124092	131004	409296	76223	72294	-72294	880700	725684
AABS	2017	16.82	12.4912	1	3	0	1	1793347	133891	2259113	2138108	17394	1435926	205310	452814	445863	0	0	0	48006	136789	40000	5.04383e+06	3604975	581986	120014	17667	236843	7339	-7339	-1073435	27291
AABS	2018	15.4629	11.0571	2	3	0	1	1683380	125135	2033337	1364587	129990	143390	367	88067.2	245	0	0	0	0	106738	289821	13767156	9638730	691751	279998	0	3274789	1052621	-1052621	186028	-3528.8
AABS	2019	15.7045	11.4336	1	4	0	1	1586688	116621	2.76793e+06	2.97271e+07	580997	42780.9	1957	47107	0	4225	0	0	293562	3410.6	40000	1111227	1764254	116314	131004	409296	76223	72294	-72294	-516550	25473
AABS	2020	15.4181	11.1537	1	5	0	2	1513245	110263	2505900	1537152	329202	947124	500933	3861145	3927	0	0	0	38192	2725857	204737	1636370	827156	96705	443448	654043	2689418	775761	-775761	1535687	435085
AABS	2021	15.1953	10.9673	1	5	0	2	1.39621e+06	103018	2560809	4004305	148509	1794897	1.07324e+06	8832416	40533	2534235	0	0	0	182308	36522	5.34653e+06	1774518	34163	0	20259	-28631	1238	-1238	1078632	1573355
AABS	2022	14.9664	10.7749	1	5	0	2	1295663	95773.8	2560809	4004305	148509	1794897	2753836	3.56401e+06	2459687	0	0	0	16700	1286562	1716000	44478713	8.17823e+06	12688.6	3628	35782	-146345	11284	-11284	698359	961424
AASM	2014	14.7375	10.5825	1	5	0	2	1.19511e+06	88529.2	2850638	1.62926e+06	60678.3	2073860	2420619	3196303	0	0	0	0	1.13249e+06	510820	75025	8780685	4029516	188307	1819	-22766.3	-357591	5892	-5892	5796.5	-120722
AASM	2015	14.5085	10.3901	1	5	0	2	1.09456e+06	81284.6	2863159	2703235	15428	1494637	544451	798886	336643	11108993	0	0	578249	728719	341179	3670299	459259	75401	13170	-11299.3	-259415	7947.1	-7947.1	297282	226546
AASM	2016	15.1316	11.3114	2	3	0	2	4784971	467266	5545151	15237842	22760	1546298	142345	2899970	691100	1173671	0	3460000	936544	2.14439e+06	94349	716613	436319	75401	14736.3	33	-211353	26308	-26308	68719	-3448
AASM	2017	15.4537	11.1739	2	3	0	2	4357913	418842	4989625	4620194	5511	2166360	503726	4177513	50676	0	0	0	235316	1707189	0	94437	476674	284902	438088	856368	5841945	1609043	-1609043	1.92371e+06	2.89231e+06
AASM	2018	17.571	11.2594	1	4	0	2	3996787	376046	4.5026e+06	6.07036e+06	8206.4	2.33184e+06	188272	1641474	15637	288049	0	0	104976	1935237	244072	1481836	2948835	94292	53643	98476	-571513	781	-781	-23625	17633
AASM	2019	15.7984	11.3766	2	3	0	2	3658769	338018	4067654	5373941	92508	2219497	124414	1177110	262879	302706	0	0	104976	1935237	244072	1481836	259741	98728.6	0	383	6877	3024	-3024	89687	-65403
AASM	2020	14.0258	11.4727	2	3	0	2	4.88067e+06	462965	4989661	41219781	326556	2348015	1354829	6.32097e+06	0	328918	0	0	0	268906	172910	986779	533265	472031	170295	0	-684647	881	-881	1078632	1573355
AASM	2021	15.0361	11.4764	2	3	0	2	278962	15427.6	51615	391596	1706	941	453.6	224766	222131	0	271256	0	3.58942e+06	1.07719e+07	53638.4	0	0	67352.6	14173	0	1405	5104	-5104	-1.62737e+06	130046
AASM	2022	14.8494	11.5289	2	3	0	2	747946	86108	358764	4376660	10312	18190	8466	566480	136767	169250	0	0	54491	2282623	0	5007.8	203369	29142	26236	67700	-105209	0	0	-15754.7	168804
AATM	2014	14.6627	11.5815	2	3	0	2	1774855	187644	1925293	1532006	100412	1278926	615102	2505445	0	0	0	0	628	305175	172910	6888605	97078919	124023	131004	409296	76223	72294	-72294	2294	-18117
AATM	2015	14.4761	11.634	2	3	0	2	2.80176e+06	289179	3377537	2020578	78318	1608783	939840	2025534	41650	185828	0	0	689016	649986	8000	123791	13690	4282	0	214	1157	714	-714	46335	-157629
AATM	2016	15.5074	11.2587	1	3	0	1	386720	10775	90273	13195	552	965	793.8	151500	37307	0	0	0	235316	2736646	204737	5520740	1554486	83185.7	19326	234972	1258668	297244	-297244	4520650	6494450
AATM	2017	16.989	12.6619	1	3	0	1	377353	9694	79852	4096699	31	52035	13885	110143	245	0	0	0	0	106738	289821	13767156	12339516	392443	43837.4	57303	81609	2527	-2527	55928	16241
AATM	2018	21.426	16.9467	1	3	0	0	377353	9694	82401	83023	4618	30225	136348	5495939	6648483	1.83151e+07	4045532	0	4.54743e+06	25829985	2.05229e+06	9645399	4445307	273060	0	122317	-118258	0	0	147298	13483
AATM	2019	21.8927	19.3104	1	3	0	0	269586	4388	58905	64435	7142	19485	34831.8	383228	364300	0	0	0	19438	67874	0	75108.2	0	12712	4052	35782	-146345	11284	-11284	1.77354e+06	1.01662e+06
AATM	2020	13.1689	9.47694	1	3	0	0	365653	0	64921	87581	8023	13716	30819	1000203	209025	0	0	0	23316.9	778087	1087353	13301847	3.14112e+06	95912	443448	-3403.9	-1.27911e+06	1.44064e+06	-1.44064e+06	1.88971e+06	2.68474e+06
AATM	2021	17.8648	14.8564	1	3	0	1	386720	10775	90465.1	71892.8	71268.8	73005.3	105610	473840	0	2621	0	0	0	185661	8000	351321	1192600	79326	7171	370568	2251937	678582	-678582	603963	1.29697e+06
AATM	2022	17.8875	15.165	1	3	0	1	386720	10775	92270	75660	8659	30032	136348	5542396	6648483	14533621	120000	0	0	43838.2	75025	1927396	3097095	50691	14817	0	126823	0	0	-11612	56721.5
ABOT	2014	17.9102	15.4735	1	3	0	1	386720	10775	105816	566671	3778.67	1877.33	225	41972	347243	570000	0	0	648983	1.8181e+06	30000	0	452165	325988	29141	0	38227	13158	-13158	-326815	-105209
ABOT	2015	17.9328	15.782	1	3	0	1	386720	10775	111539	919078	1004	28789	136348	1100726	2024744	17996.7	105000	2840000	1217772	5744690	750000	3542570	1172567	51932.2	12774.5	202	297146	53007	-53007	-122898	-572294
ABOT	2016	15.3519	11.1196	2	3	0	0	2939248	418102	3790734	2854858	68266	2347207	216001	2684568	0	0	0	0	0	56795	289821	7137114	8388033	289973	3030729	-455650	2608687	553787	-553787	3531566	1913657
ABOT	2017	15.3871	11.126	2	3	1	1	3299161	463444	4885092	5.84368e+06	107455	1.95188e+06	1.20664e+06	3051863	2523122	0	0	0	16700	1286562	144082	7.36339e+06	5993321	124306	64461	4515	966610	737994	-737994	6435417	5066889
ABOT	2018	15.6843	11.4946	2	3	1	2	3639626	522357	5108152	13410391	133324	1940504	300379	1250450	0	0	0	0	22477	778087	977507	8.61586e+06	5938537	3623118	142387	0	22999166	0	0	-9685	-20948
ABOT	2019	15.7927	11.5659	2	4	1	2	5419054	601485	5679159	1049485	406769	1566757	374374	1301102	941566	0	0	0	240395	5678846	1.16415e-10	123791	13690	25269	0	29018	12239	1338	-1338	-4609	10972
ABOT	2020	16.6598	12.3181	2	3	1	2	7191606	727118	6131635	6102903	858698	763715	55320	387393	592917	1173671	0	0	3246466	7.8466e+06	37739.6	370231	1497470	95549	443448	-106304	1.08492e+07	3623.3	-3623.3	-54102	-138936
ABOT	2021	16.6816	12.3759	2	3	0	0	2939248	418102	3830213	4.38337e+07	696700	86238.6	135143	710548	691620	0	14644.5	0	349580	8446053	1766318	55022415	2.05689e+07	375135	0	0	-22617	744	-744	3239509	1926884
ABOT	2022	16.9837	12.6595	2	3	0	0	2939248	418102	3894029	1432965	6089	2551256	551095	11514296	1.53997e+07	0	0	0	1177	207892	0	1966037	3097095	40162	1070	16760	-20948	0	0	20104	1297
ACPL	2014	17.2858	12.9432	2	3	0	0	2939248	418102	3894029	1432965	6089	2551256	211112	2882434	3674801	4149238	0	0	482495	5758905	343568	2.87252e+06	1041766	82257	11769	117	-82608	0	0	-4295	0
ACPL	2015	15.3519	11.1196	2	3	0	0	2939248	418102	3894029	1432965	6089	2551256	266732	3092187	22321.8	0	0	0	23605	525981	96108	2720953	1072353	37765	21364	234972	1258668	297244	-297244	-134771	-651290
ACPL	2016	15.0069	10.9086	1	3	1	0	5452929	397649	5789546	615121	2330238	2115034	2030655	2670042	0	62185	0	0	15281	8551495	285226	3455552	4816150	68946	12366	209	-5732	2744	-2744	82898	-40346
ACPL	2017	16.2026	12.0121	1	3	1	0	5879326	273217	5.71695e+06	6.37878e+06	146288	2.35205e+06	2360588	2712794	220457	254102	0	0	104976	1935237	244072	1481836	165481	38351.6	61298.8	-7748	423667	964	-964	-12003	-18605
ACPL	2018	15.1991	11.1061	1	3	1	0	5343479	428202	5951957	833500	293910	3507588	3.94083e+06	8691425	0	0	0	0	84953	186823	8000	7421534	5953047	3623118	148880	6055	1671188	415337	-415337	2.31921e+06	4901487
ACPL	2019	13.7384	10.4445	2	3	1	0	17019667	437171	9.12027e+06	2.2903e+07	35030.2	6.43801e+06	24536.6	499186	130912	8026609	0	0	637558	3955392	1145225	17688937	41098571	245258	2604190	0	1207756	0	0	6797.7	-351699
ACPL	2020	15.9133	11.9068	1	3	1	0	17962931	446140	9477010	511682	3924709	2160349	2030655	2670042	735989	0	24960	0	2172969	548383	0	1673157	840052	96705	178270	502583	2635065	612000	-612000	1858220	2287516
ACPL	2021	15.0351	11.4133	1	3	1	0	2.35331e+07	528117	1.07626e+07	2.63522e+07	32499.2	7.56349e+06	14417800	34199736	1.61501e+06	139806	0	0	5861.9	21575.8	4812871	15401157	1.29875e+07	1947981	231075	43889	-2828250	105989	-105989	244839	3929
ACPL	2022	14.9779	11.4601	1	3	1	0	2.83258e+07	580891	13122151	4523033	7944429	3575927	742032	1977587	1179591	466019	0	0	338558	2534708	204737	3977310	1010548	52697	25537.2	0	0	0	0	13092	368
ADAMS	2014	14.9207	11.5069	1	3	1	0	3.31185e+07	633665	17331408	19137618	1558086	1089613	181226	2108121	161369	0	0	0	16066.4	8551495	979003	19692354	5.25984e+06	86919	57840	96	-70470	4927	-4927	-80033	0
ADAMS	2015	14.8635	11.5537	1	3	1	0	3.79112e+07	686438	2.63723e+07	3.45537e+07	4617.2	876763	0	54476.5	35853.6	117407	0	0	200239	31251071	5991133	20198385	6488266	902989	1.32688e+06	811214	-5153160	28428	-28428	-75801	79082
ADAMS	2016	12.8703	9.11322	3	3	0	0	1484138	73603	1079632	1265966	183989	239201	127292	1100726	269998	302706	0	0	278979	1.61193e+06	144082	6872277	67466755	192566	50538	128384	388119	58170	-58170	283246	391083
ADAMS	2017	13.7362	9.77939	3	3	0	0	1466125	64156	959473	1210017	152353	151757	69858	771525	1.06078e+06	0	0	0	8317	2125816	75600	959400	812277	96705	443448	654043	2689418	775761	-775761	491205	-889811
ADAMS	2018	14.7746	10.6138	3	3	0	0	1441044	61871	1068371	1483434	70381	591936	380851	4.83216e+06	397349	1244670	0	0	7867.18	842196	1087353	13301847	16645655	165212	189362	737374	4318567	1263779	-1263779	-23974.8	1.51155e+06
ADAMS	2019	17.8171	11.4522	1	3	0	0	1580825	64899	1100794	2533480	5475	586406	42997	1637102	308950	182233	0	0	54491	4178246	4548719	13545840	1020102	57042	9644	69875	38734	22493	-22493	899014	457883
ADAMS	2020	12.6286	11.6752	3	3	0	0	1610698	64385	1423213	1255124	69421	382608	189018	2336221	0	0	0	0	628	571702	130534	400292	569968	305425	29141	0	1379120	0	0	-32067	-23460
ADAMS	2021	15.4446	12.5658	3	3	0	0	1668048	64756.5	1539408	38248990	127870	60679	126587	838581	375665	620241	0	0	522477	12949247	5511133	2.70692e+07	1.17929e+07	1485780	120349	-22407.9	1.16019e+06	292817	-292817	-1.01743e+06	-1.03624e+06
ADAMS	2022	15.8044	13.2455	3	3	0	0	1725398	65128	1741563	1318831	264132	483939	739062	1977587	283692	469150	0	0	44339	897400	0	472280	314213	84655	0	482	28354	12108	-12108	-326815	-105209
ADMM	2014	16.1641	13.9252	3	3	0	0	1782748	65499.5	1893432	1866806	174485	792163	62521	571684	52927	0	0	0	106991	2946707	100000	1890012	3005957	572286	621181	8371	1569588	263797	-263797	154646	429437
ADMM	2015	16.5239	14.6048	3	3	0	0	1840098	65871	2033337	1364587	129990	143390	141879	1714740	1622491	5313305	0	0	3416	476605	124179	3524062	174900000	38427	68782.6	24721	793958	254616	-254616	3331081	3054788
ADMM	2016	15.1336	10.8027	1	3	1	3	3655456	260319	4972643	1.7754e+06	60985.8	3.93223e+06	2091411	5769734	0	3852	22381	0	280055	0	100000	225666	1262162	83446	0	20259	-28631	1238	-1238	-51095	104999
ADMM	2017	15.4886	11.225	1	3	1	2	4170718	326209	5545151	15237842	22760	1546298	2.68388e+06	4649277	4691105	8.39751e+06	0	0	637558	9053616	147496	952278	7136631	475531	3811056	-198946	2.89243e+06	207682	-207682	588317	434519
ADMM	2018	14.8247	10.3474	1	3	1	2	4329562	353230	5679159	1049485	406769	1566757	279759	2559698	936625	577560	0	6583561	1484774	1672636	0	83232	476674	237798	2604190	622	1918635	685474	-685474	1.36905e+06	-716703
ADMM	2019	13.9799	9.77097	1	3	1	2	5457714	437843	5679159	1049485	406769	1566757	19859	260332	137882	0	0	0	1565.4	4.10323e+06	4548719	1963882	656899	151616	18065	-77030.4	1.25617e+06	81984.8	-81984.8	212103	234352
ADMM	2020	12.061	9.81115	1	3	1	1	5304706	465576	5.64712e+06	2.94644e+07	1.296e+06	77471.7	165	3770.5	0	0	0	0	840	305175	56825	1111227	2025925	678420	1293938	542	903793	301577	-301577	-82352	-2934239
ADMM	2021	12.0014	9.36032	1	3	1	3	5959280	525280	5679978	1.82411e+06	61088.3	4551686	608420	1.15268e+07	305090	0	0	0	19438	752796	341179	7.50831e+06	6708564	438437	2965120	702	2913475	1.12354e+06	-1.12354e+06	1588466	8.09486e+06
ADMM	2022	11.236	9.01661	1	3	1	3	6.41783e+06	577495	5719758	6206244	467835	523402	24405	275000	10760	0	0	0	95745	2558352	204737	1494503	1594540	109276	43296	289613	1022768	262816	-262816	439763	383688
ADOS	2014	9.70518	8.3292	1	3	1	3	7.33493e+06	681924	5909432	1481657	383689	2729707	368194	2.1041e+06	0	473366	0	0	690571	14355835	1766318	2.13344e+07	12543265	2359870	76802	-64216.2	-47928	5196	-5196	-28614	-123385
ADOS	2015	19.125	14.8739	0	3	0	4	49395	6847	0	0	0	0	0	147984	378519	0	0	0	0	91381	65826	255465	406944	75401	13141.3	59254	-59433	0	0	-14587	-4815
ADOS	2016	18.4553	14.1444	1	3	0	3	45339	6513	66999.2	3.80878e+06	3.5	41628	0	0	0	0	0	0	0	112122	75025	737421	6512542	3951287	397783	0	379096	0	0	-9685	-20948
ADOS	2017	17.7855	13.4148	1	3	0	3	70907	9244	15434	187111	603	705	567	69052	0	0	29289	0	30944	1.12964e+06	195501	1605793	1640749	109276	6883.9	370568	2251937	678582	-678582	2743351	1305559
ADOS	2018	17.1158	12.6853	1	3	0	3	60542	11045	16955	174683	646	1306	5288	898068	1472191	7439381	72000	0	0	575018	275400	66564924	1.29346e+07	1947981	113049	1018928	1887916	522880	-522880	1578495	1849399
ADOS	2019	10.4706	8.6729	1	3	1	3	6.87638e+06	629709	5909432	1481657	383689	2729707	3159829	4.22039e+06	0	0	0	0	51846	924454	124179	3524062	174900000	217814	128258	158086	2101280	670829	-670829	2.14378e+06	7.07808e+06
ADOS	2020	15.5754	11.6695	1	3	0	4	54787	0	39903	3.88202e+06	9.5	26017.5	0	0	0	0	0	0	16696	8551495	216361	2203968	5.46415e+06	387533	234241	864599	-1992912	132644	-132644	341644	170080
ADOS	2021	14.236	10.2104	0	3	0	4	66588.8	3065	6333	65176.9	10507.2	6328.7	912	74061	37276	136680	0	0	0	240528	40000	107962	0	27339	0	6200	1028	660	-660	46335	-157629
ADOS	2022	13.3921	9.42366	0	3	0	4	69187.5	2148.8	15257.4	68126.9	11601.6	5139.7	912	69052	271067	302706	2198959	0	1.90107e+06	9056910	0	5.64924e+06	2433151	133838	0	577	5066	2661	-2661	66287	-20544
AGIL	2014	12.5482	8.63688	0	3	0	4	71786.2	1232.6	16223	180721	311	2313	0	62487	2828	37013.9	20502.3	0	171274	0	65826	8780685	6190599	298329	3951287	0	3667173	1846	-1846	6297.1	-236210
AGIL	2015	17.5177	11.7987	0	3	1	0	598796	70079	650762	2136439	4829	340498	22859	223180	0	2621	0	0	149514	3288488	1766318	1.25683e+08	92659974	30169.6	26236	67700	-105209	0	0	-32067	-23460
AGIL	2016	14.236	10.2104	1	4	1	0	1314818	152451	658261	266747	12953	280698	179056	5628557	0	3852	0	0	504918	4.55263e+06	134096	7.70407e+06	8875974	67752	3777	35782	-146345	11284	-11284	698359	961424
AGIL	2017	14.9069	10.6157	1	4	1	0	1537152	158883	1100794	2533480	5475	586406	24405	247611	221975	0	271256	0	34815.2	397273	144000	19801	303649	41363	9107	34	-49850	10363	-10363	2402875	-113287
AGIL	2018	13.4843	9.43855	1	4	1	0	1605980	165315	1284640	2206830	138609	95907	209199	2882434	171393	0	0	0	96043	2558352	204737	5867298	1016271	70614	8356.33	87061	113915	8916	-8916	-38835.8	-251180
AGIL	2019	13.6719	9.32867	1	3	1	0	1584818	200031	1260263	2264452	123680	63574	8142	657474	479479	348588	0	0	109400	0	100000	2589797	5.35058e+06	595023	0	0	-23649	0	0	-12620	-29869
AGIL	2020	12.2304	8.56483	0	3	1	0	2.00727e+06	231182	1742931	20146035	798854	149447	367	434782	228378	0	0	0	6535	2038895	590578	7699097	8776323	3702494	150054	274364	1687739	243104	-243104	3331081	3054788
AGIL	2021	11.3861	7.99363	0	3	1	0	2.2336e+06	258459	2033337	1364587	129990	143390	367	37302	60476	0	0	0	166342	48907780	0	123791	13690	25269	0	34	-46867	4	-4	7410	146161
AGIL	2022	10.5418	7.42244	0	3	1	0	2.45992e+06	285736	2176458	1765831	10484	896013	500933	682493	561030	0	0	0	115118	2025899	94349	1296154	800993	63720	12382	28323	-40939	12460	-12460	-326815	-105209
AGL	2014	10.6974	6.85125	0	3	1	0	2.68624e+06	313013	2295302	1511414	18491	1105924	801152	1977587	41650	60615.3	23431.2	0	1.78758e+06	959772	65826	161497	22721	12527	3628	0	360866	0	0	47	-118258
AGL	2015	17.9717	11.9127	0	3	1	0	42895818	932228	37144853	35560664	11272003	11556329	13239330	35890001	2.11023e+06	0	0	0	44953	0	100000	216937	700961	0	8177.2	87061	113915	8916	-8916	67488	125743
AGL	2016	18.5306	14.1028	0	3	1	0	41896367	230568	37144853	35560664	11272003	11556329	13239330	35890001	8723108	2.17082e+07	0	0	5058311	2.12272e+06	75600	348858	576563	0	8616	12843	51657	4895	-4895	-1205954	90236.3
AGL	2017	15.8476	11.7107	1	4	1	1	716566	471092	2033337	1364587	129990	143390	367	1.82836e+06	904943	0	53714.4	7974046	91325	2335108	30000	0	21483	13287	36302	276	-488663	3088	-3088	17155.8	-136344
AGL	2018	14.4902	10.4194	1	4	1	1	654025	572752	1985189	20204515	941433	96178	247698	2236586	2621304	4856249	0	0	65238.7	2251860	94349	1571345	2588100	398494	0	0	-11049	0	0	-12620	-29869
AGL	2019	12.5022	11.0574	2	4	1	1	38592232	1052053	31255579	27141885	122722	697138	55320	1468158	0	740704	0	0	267.6	173963	36522	0	54850	11049	3628	-89576.5	-542957	29736.2	-29736.2	-135134	7497
AGL	2020	11.3747	10.2224	0	3	1	0	9.99615e+06	826289	7585132	1499424	556941	2901903	513528	5353374	6648483	9706259	0	0	955530	0	148997	986779	1693683	40499	2071	-18741.1	-299190	5236	-5236	-147387	-147630
AGL	2021	12.7676	9.683	0	3	1	0	5.0112e+06	884472	5909432	1481657	383689	2729707	5679262	4.97963e+06	4782488	395062	0	0	5033.6	440311	172910	175100000	23472480	138302	0	30752	9330	8033	-8033	297282	226546
AGL	2022	18.3788	9.1436	0	3	1	0	26244.6	942656	648460	1456893	49276	140467	269768	775432	1.42993e+06	93203.8	0	0	0	79049	102092	1.45728e+06	2492199	106043	43531	57303	81609	2527	-2527	55928	16241
AGTL	2014	16.8809	8.6042	0	3	1	0	4.95871e+06	1000839	981434	5.82905e+06	139542	16829.4	75289.7	1.73014e+06	1622491	5313305	0	0	3905454	1.70012e+06	65826	177368	2.58343e+06	59939.6	154111	3377	3220651	1190000	-1190000	-48188.4	61079.6
AGTL	2015	14.9016	10.1767	1	3	1	1	369412	42079	215828	2.82611e+06	3050	23357.2	159030	1810761	904943	0	0	0	33476	409381	0	5723	125700	110645	292373	702472	5587141	1581016	-1581016	-142038	1452642
AGTL	2016	15.6715	11.1952	1	3	1	0	609303	45960	312639	796073	1430	140435	281680	1887718	904943	0	0	0	282834	0	164632	986779	1693683	103466	43531	151	9565	13014	-13014	-326815	-105209
AGTL	2017	14.6292	9.56577	1	3	1	0	649897	25889	346627	37603786	286288	13066	18387	260332	137882	0	0	0	56802	4178246	479549	8073845	6.33427e+06	127495	13647	97507	269451	42905	-42905	-2955295	0
AGTL	2018	14.9216	10.6646	1	3	1	0	714732	27342	346990	102451	6616	142804	82607	483617	208708	0	0	0	0	0	982366	19692354	57754987	66213.6	0	20259	-28631	1238	-1238	-51095	104999
AGTL	2019	16.1407	11.7309	1	3	1	0	828804	0	407179	1426609	7739	309812	46840	374856	32269	50626.5	182080	0	3.9287e+06	3.21154e+06	0	84517	476674	65897.3	18866	130	-113287	0	0	-13804	-23649
AGTL	2020	15.7714	11.4399	1	3	1	1	369412	42079	236462	55691	12560	55481	13885	1691636	1622491	0	0	0	0	32766172	2.19528e+06	12856279	719998	586384	1.17957e+06	0	1247656	345414	-345414	1929174	2222168
AGTL	2021	15.9443	11.6977	1	3	1	1	369412	42079	244400	974078	1817	136346	126745	1100726	277118	0	0	0	35835	397745	244072	8060772	6850190	149550	0	22177	-35226	547	-547	-137788	-513221
AGTL	2022	16.1171	11.9555	1	3	1	1	369412	42079	281353	588036	2263	155716	379691	1089455	300131	214500	0	0	1078251	5850566	4841133	1.17915e+07	332115	67652.8	40669.2	0	0	0	0	13092	368
AHTM	2014	16.29	12.2132	1	3	1	1	369412	42079	285615	2741650	13281.2	32822.2	156144	439055	445863	0	0	0	84130	405973	237635	8060772	6850190	438437	2965120	742	3410895	1.34257e+06	-1.34257e+06	1.82173e+06	2.26961e+06
AHTM	2015	15.7046	11.7243	0	3	0	1	2434363	131818	2883781	4703206	27385	1032582	1034339	9119890	0	0	0	0	26404.5	224764	65826	4.74112e+06	10621161	102295	43531	290	-461597	768	-768	3827376	3123120
AHTM	2016	16.1283	12.0879	0	3	0	1	2607728	141857	3194112	22240657	203001	593925	659748	2505445	0	0	0	0	628	305175	172910	5327415	4866580	620977	1293938	0	254679	0	0	-4.12113e+06	-2475086
AHTM	2017	16.935	10.8278	0	3	0	1	2580089	153629	3039511	2277780	30435	2164139	503726	16630231	4.19001e+06	3.61363e+06	356615	0	43519	897400	1087353	24310162	12646230	1947981	0	-171244	147811	0	0	3900	3853
AHTM	2018	16.0409	10.8506	0	3	0	1	2710350	131605	3236793	21401819	328880	765142	472307	3981330	0	46601.9	0	0	52238	2198965	75600	1444247	1015924	0	8735.6	48	-248255	29	-29	44681.9	-97081.6
AHTM	2019	13.8119	11.1237	1	3	0	1	2762250	132100	3260964	5349797	60783	1334594	522077	17619956	22932282	12642916	0	0	672233	3681779	1145225	7.46771e+07	1.09069e+07	2170824	158130	-138315	607500	103415	-103415	244839	3929
AHTM	2020	14.5623	10.5914	0	3	0	1	2434363	131818	2905175	3525793	17116	369872	393907	2557886	0	8137	0	0	130495	2025899	1387353	25817969	12308379	360052	23225	-51353.6	1.09432e+06	77708.2	-77708.2	1091135	1365036
AHTM	2021	14.175	10.3475	0	3	0	1	2434363	131818	3039511	2277780	30435	2164139	262063	3.09496e+06	87523	0	0	0	131438	2025899	65826	578459	1298193	41836	34256	0	5237	15829	-15829	12730	14423
AHTM	2022	13.7877	10.1037	0	3	0	1	2434363	131818	3039511	2277780	30435	2164139	737955	1977587	388269	1244670	0	0	141320	3288488	1145225	23387915	7.05159e+06	507882	0	-97853.6	79718.6	0	0	-12620	-29869
AKGL	2014	15.1705	9.85984	0	3	0	1	2434363	131818	3039511	2277780	30435	2164139	27759	6363555	0	0	0	0	33626.7	183953	36522	3574	125700	16760	13991	97507	269451	42905	-42905	366724	329949
AKGL	2015	13.7682	10.5051	0	4	0	4	83639	10079	20994	181384	502	1847	110384	532482	0	5139511	24908	0	3516	574148	173623	175100000	15602272	550446	621181	10033	2509791	553229	-553229	3531566	1913657
AKGL	2016	11.9105	8.27663	0	4	0	4	81735	81735	20994	181384	502	1847	12790.5	129293	276329	0	0	0	40878	1157373	977507	20308071	20611783	642798	1293938	83	-176437	102725	-102725	1622610	1501409
AKGL	2017	10.7967	8.6824	0	4	0	4	79382	8725	17818	173449	600	896	0	79661	13157	0	0	0	49979.5	1385242	1716000	44478713	1.23637e+07	546594	621181	406082	4044429	1055361	-1055361	727496	991859
AKGL	2018	10.5646	8.13762	1	4	0	3	79208	9242	20994	181384	502	1847	0	63749	213938	0	0	0	103058	1002403	391003	342845	8377749	1569349	162648	19917	-243346	0	0	-9685	-20948
AKGL	2019	10.3324	7.59283	1	3	0	3	70927	0	7533	326386	1827	0	168.6	371298	22830.5	0	0	0	3567	184096	40000	1744089	134872	109660	12811.3	1112	12871	14420	-14420	183940	-160015
AKGL	2020	11.5092	6.84986	0	4	0	4	83639	10079	20994	181384	502	1847	506	512348	799873	2903000	0	0	387626	10871600	5271133	1.45122e+07	9656597	419378	160814	0	4158558	0	0	-9685	-20948
AKGL	2021	12.5875	6.25351	0	4	0	4	83639	10079	24888	812558	134	3875	0	62487	0	0	25000	0	388835	0	4812871	1.46728e+07	3.84736e+06	188307	88090	85100	46691	21218	-21218	-66877	-568989
AKGL	2022	16.6657	5.65716	0	4	0	4	83639	10079	26124	704295	131	0	89.9	42035.2	0	0	0	0	12358	61278.5	117727	3158518	1041766	82257	214768	107027	-651035	255	-255	-177475	-594724
ALNRS	2014	15.744	5.06081	0	4	0	4	83639	10079	26919	631830	90	0	4238	38771	561820	0	0	0	210554	6051192	979003	19692354	15728509	233476	2604190	-271865	2135409	429557	-429557	374049	1197641
ALNRS	2015	16.2183	11.9912	1	3	0	0	3662694	227445	4.54581e+06	1.82745e+06	476669	1.96436e+06	12023	4670	0	0	0	0	840	429472	40000	1333476	991418	49054	162088	12583	399842	21843	-21843	-41365.3	-476274
ALNRS	2016	15.5622	11.5098	1	4	0	0	3549052	240925	4.47733e+06	2.36359e+06	153259	2.60326e+06	3165832	10094583	579159	0	90000	0	47239.1	5387412	979003	19692354	5.21476e+06	86919	202602	36731	-43093	90472	-90472	0	0
ALNRS	2017	16.1811	11.8006	1	4	0	0	4110945	235330	5.0138e+06	1.91384e+06	510799	2.20493e+06	503726	3.19109e+06	1868558	878705	0	0	0	281861	172910	3314431	5306538	86919	39244	-24320.8	-623272	65057.8	-65057.8	-516550	25473
ALNRS	2018	16.1117	11.9128	1	4	0	0	4417460	242469	5.52671e+06	3.43453e+07	1.40335e+06	56467.6	44718.8	596812	212760	73696.8	0	0	2223	3.28092e+06	94349	2167183	2847729	112693	292373	-1301.5	611635	1380337	-1380337	-516621	190296
ALNRS	2019	17.0081	12.5807	1	4	0	0	4841661	373599	5679159	1049485	406769	1566757	119477	532482	0	0	0	0	0	56795	114725	2112614	1317932	22226	0	786	4065	2193	-2193	-15803	-60213
ALNRS	2020	17.9045	13.2486	1	3	0	0	3662694	227445	4568768	14237982	45814	843820	69265.3	1861172	904943	130452	0	0	225854	6899939	1034066	12802374	12142212	325531	29141	0	206948	63972	-63972	108390	539342
ALNRS	2021	18.8009	13.9165	1	3	0	0	3662694	227445	4681692	9425936	120987	1982334	2.71145e+06	8585470	560875	0	0	0	875342	11002123	4980100	14388349	11974093	1485780	206194	0	9478567	0	0	-9685	-20948
ALNRS	2022	19.6973	14.5844	1	3	0	0	3662694	227445	4781427	5318114	86896	1932996	720300	549079	413282	17672166	4440613	0	1084271	4.44856e+06	0	41539	38469	94746	118897	18163	321194	86842	-86842	1002655	229504
ALTN	2015	20.5938	15.2523	1	3	0	0	3662694	227445	4826184	13444780	143318	1769137	1.17724e+06	9240501	1.34466e+07	0	0	0	87363	318586	96108	1.11087e+06	1.0276e+06	82257	11769	-25491.4	-283142	10985.3	-10985.3	-7409	46762
ALTN	2016	16.198	12.0225	0	3	1	0	23294582	1662704	10319128	3446467	6381381	2823007	520321	740690	14877	0	0	0	61767	1508724	1716000	6.3535e+06	5187454	86919	11165.5	241	28442	7375	-7375	-1153061	21533
ALTN	2017	16.8418	12.5069	1	4	1	0	21868759	1688645	10319128	3446467	6381381	2823007	13796	624644	392960	1244670	0	0	439037	9772893	78631.4	2167183	4749192	447687	954746	235010	-33683	200600	-200600	2349970	2610902
ALTN	2018	16.0034	11.8758	1	4	1	0	20376788	1705344	9771565	4593625	2843738	2042602	2420619	2928701	1173087	0	0	0	192117	5255391	479549	12264827	12142212	43420	79179.6	-85621.6	-3460	5706.4	-5706.4	62063	-141005
ANL	2014	16.3177	12.1354	1	3	1	0	19131670	1724725	9477010	511682	3924709	2160349	2030655	2670042	0	685409	0	0	5039.8	440311	108821	1849979	1673537	109276	9847.6	41343	-4831	15713	-15713	1439043	564199
ANL	2015	16.0835	11.8787	1	3	1	0	13501345	489436	8566704	2976993	936419	2607106	317463	2758206	1713936	0	0	0	44953	897400	296055	13767156	12339516	353460	0	-22113.6	-94128.8	27813.2	-27813.2	-75801	79082
ANL	2016	15.9166	11.6044	0	3	1	0	13069941	484157	7690791	9613404	415508	2897285	520321	1202327	545211	0	0	0	624691	3955392	979003	0	600376	472031	1170970	3793	315350	218220	-218220	-16849	-335479
ANL	2017	15.9636	11.7453	3	3	0	0	13117452	466949	7930147	1594179	610138	1563433	142345	5689707	1527281	1.23424e+07	0	0	0	182308	66107	8780685	6.61018e+06	438437	2965120	-94649.8	2.54085e+06	271246	-271246	1987487	4399784
ANL	2018	16.005	11.7547	3	3	0	0	13168499	454054	7850804	19470693	38412	5415334	7649133	14886895	3.43885e+06	2.65373e+06	267461	0	0	609764	141391	5355792	5042494	86919	7856.8	938	-12367	845	-845	-18727	-268712
ANL	2019	15.9801	11.6588	4	3	0	1	13215447	438283	8.13317e+06	36763499	73933.6	1.12101e+06	708127	3.5799e+06	44643.6	0	0	0	30532	1153158	173623	3501765	3711107	67409	56751	-5155.3	345736	442.8	-442.8	175083	0
ANL	2020	16.0835	11.8787	1	3	1	0	13501345	489436	8897217	9.3337e+06	484507	3.36283e+06	508056	1362822	43823	185828	0	0	689016	0	30524	198	125700	16760	7130	370568	2251937	678582	-678582	-30214	3970890
ANL	2021	16.0835	11.8787	1	3	1	0	13501345	489436	8970446	1722675	1545032	3970853	4.49127e+06	4.54858e+06	1670000	5313305	0	0	577364	3347142	0	580257	155297	15492	5010	-247759	-940098	107979	-107979	454436	292893
ANL	2022	16.0835	11.8787	1	3	1	0	13501345	489436	8999754	1961274	532105	2739962	13796	171501	1241776	1190367	0	0	0	1885409	30000	0	80462	84257.3	841291	2.9066e+06	1.56786e+06	438752	-438752	467751	0
ANSM	2014	16.0835	11.8787	1	3	1	0	13501345	489436	9.03871e+06	4.161e+07	82666.8	1.2358e+06	2.3284e+06	1.29501e+07	3.49956e+06	0	0	0	16700	1286562	144082	129199	1240826	110578	19742	234972	1258668	297244	-297244	223749	-814148
ANSM	2015	16.0397	11.6328	2	3	0	1	3087434	152920	3557973	1.67797e+06	60780.8	2.69332e+06	666378	2505445	0	0	0	0	2829.5	452662	124179	3524062	174900000	248432	2604190	11635	2147367	15248	-15248	1565881	142976
ANSM	2016	17.3471	12.7181	2	3	0	1	3253924	71665	3894029	1432965	6089	2551256	1336061	7.86943e+06	1500411	701105	0	0	512872	7788857	1034066	3.21749e+06	899707	0	41218.9	289613	1022768	262816	-262816	3363591	2886161
ANSM	2017	16.0028	11.3312	2	3	0	1	4503125	71665	5.48179e+06	2.00022e+06	544930	2.44549e+06	709917	2223867	802212	163082	0	0	54491	2421842	0	21618	121365	16760	7850	0	-183158	392	-392	-135538	54747
ANSM	2018	14.58	9.86802	2	3	0	1	4425769	71665	5.4063e+06	3.92262e+07	1.51071e+06	190407	338040	1433203	0	740704	445769	0	4.99926e+06	3176846	0	8261.9	286886	6942.6	9294	0	-56744	37162	-37162	-1737294	0
ANSM	2019	15.1388	10.2769	2	3	0	1	0	0	496365	3.07419e+06	137162	20008.2	23935	1575480	360955	620241	0	0	16485.2	8551495	236231	2.05979e+06	345132	525302	17065	-28291.6	-367001	9663.4	-9663.4	1207494	834379
ANSM	2020	14.3766	9.43765	2	3	0	1	3087434	152920	3582885	4678012	12790	1861482	2.43052e+06	2848467	1713936	0	0	0	44953	2486802	0	4860059	10621161	3691740	208473	41886	-683603	130545	-130545	154817	1002922
ANSM	2021	13.9446	8.91045	2	3	0	1	3087434	152920	3709267	1605709	425961	1592728	1.09047e+06	4.86349e+06	0	447748	0	0	21214	778087	341179	14019507	14020416	1463370	14979.7	-16963.4	-295277	8519.2	-8519.2	297282	226546
ANSM	2022	13.5126	8.38326	2	3	0	1	3087434	152920	3754983	2.27325e+06	119045	2.19281e+06	503726	3425754	33482.7	0	0	0	30532	1.27075e+06	173998	12242719	713509	472031	40310.4	289613	1022768	262816	-262816	-29822	527525
ARPL	2014	15.8071	11.1407	1	3	1	0	832190	102351	548844	1450322	10715	65003	164847	5628557	0	3852	0	0	318264	6237492	2.91038e-11	2537377	4945833	380326	203398	432708	2459599	776017	-776017	1033571	759273
ARPL	2015	16.7463	15.7298	1	3	1	0	0	0	443949	469515	632.833	142156	236592	378924	174139	44447	0	0	161015	984729	852930	6565416	7094890	113418	292373	7047	731864	134205	-134205	41171.1	1.0789e+06
ARPL	2016	13.0806	7.85607	2	3	0	1	3087434	152920	3784088	2111057	39786	2713408	2.83994e+06	6714686	0	210087	0	0	8020.5	440311	124179	481813	94149	49044	39619	0	524570	66687	-66687	-516550	25473
ARPL	2017	16.03	11.6594	1	3	1	0	1744273	0	1807873	1620438	122202	89065	288830	881141	0	0	0	0	937106	9564270	4980100	1.55359e+07	10232405	494229	2876407	-184820	415008	289320	-289320	259092	1.14797e+06
ARPL	2018	15.4556	11.9735	3	3	1	0	1952688	251015	2266600	7197236	18354	463456	22259	7180396	0	91256.7	0	0	564143	0	30524	0	0	45799	10329.5	-63759.4	-407913	30567.2	-30567.2	448808	322279
ARPL	2019	15.0974	12.2875	1	3	1	0	832190	102351	576169	662716	4134	179485	399344	2557886	0	62185	0	0	206075	4472178	4548719	13473483	80356128	219658	449347	654043	2689418	775761	-775761	1.14471e+06	4.90195e+06
ARPL	2020	14.7393	12.6016	1	3	1	0	832190	102351	596107	5367250	49047	280519	207484	2882434	1713936	1162892	0	0	86887	77066.2	590578	7699097	11272034	161827	117198	1310	369245	93508	-93508	1183529	1430451
ARPL	2021	14.3811	12.9157	1	3	1	0	832190	102351	599530	1150131	9554	294934	337489	2.86383e+07	6.34737e+06	1.49221e+07	0	0	917306	16377892	4980100	1.39115e+07	12339516	251733	98022	6158	-708212	169716	-169716	1670947	1255851
ARPL	2022	14.0229	13.2297	1	3	1	0	832190	102351	606551	1144259	3941	342924	251116	2044518	758444	92070	0	0	2223	306784	0	1753.7	9288.4	9828	0	20	-19135	30107	-30107	-6238	-91983
ATBA	2014	13.1991	10.8214	3	3	0	0	1383865	130343	723756	1599772	477	614915	308437	533006	52849	178252	0	0	54491	4178246	0	66028	12378	25269	0	0	538531	0	0	-12628	-19299
ATBA	2015	16.3864	11.8518	2	3	0	0	1894974	159221	2317325	23312182	26491	122551	108	29123.5	17320	59433	0	0	1151105	0	114725	1.08737e+06	1412766	257348	106976	33368	1033367	287738	-287738	547859	47379
ATBA	2016	16.3122	11.7156	2	3	0	0	2602811	203969	3078484	1618998	349541	1087399	131810	1100726	1301751	1033	0	0	80707	36334824	9778587	4889664	1747667	81017.9	762766	2.6186e+06	1.85402e+06	541513	-541513	3531566	1913657
ATBA	2017	17.7355	12.5465	2	3	0	0	3158027	257192	3.46684e+06	1.23811e+06	101255	3.02986e+06	482771	2.19603e+06	802212	0	0	0	131638	3288488	840000	4.99805e+06	3604975	581986	19037.8	146112	-249188	10563	-10563	-203407	-259751
ATBA	2018	16.5836	12.1173	2	3	0	0	3591257	294500	4028042	45618428	428754	348727	40769	149501	37307	0	0	0	78320	1055099	2666000	7.33533e+06	8388033	509257	489222	-120020	1.52867e+06	180314	-180314	1923540	2030651
ATBA	2019	18.4788	12.7965	3	3	0	0	1383865	130343	732655	63830	232119	18131	81244	563652	413282	8471798	0	0	637558	14593240	1470184	26088233	13609628	225109	118590	753	764883	128262	-128262	244839	3929
ATBA	2020	19.2906	13.1251	3	3	0	0	1383865	130343	740013	146	3808	10605	18387	188397	22712	61535	0	0	190605	5255391	4548719	3968217	576923	472031	674269	0	1077420	0	0	-28647	-32357
ATBA	2021	20.1024	13.4538	3	3	0	0	1383865	130343	756492	1531224	40453	82056	33643	1.4131e+06	377300	620241	0	0	0	1933778	144000	3113640	1041766	82257	11769	284	103603	13366.3	-13366.3	-326815	-105209
ATBA	2022	20.9142	13.7824	3	3	0	0	1383865	130343	761620	268041	8700	291174	489355	30123250	3.31743e+06	1.69383e+06	0	0	0	208510	80000	600	125700	16760	9001	0	-103429	9594	-9594	-58258.6	-303002
ATLH	2014	15.907	11.5554	1	3	0	0	4406665	635270	5119645	3177574	14873	1706859	180490	5628557	4.64477e+06	4573537	445769	0	52222.8	212588	40000	1695718	39355	33836	0	31	-18303	996	-996	1078632	1573355
ATLH	2015	12.1255	9.16209	1	5	1	0	4752195	648797	5545151	15237842	22760	1546298	142345	273482	359036	0	0	0	19438	481436	173623	175100000	125845	574927	7215.6	-50357.2	-138309	35005.4	-35005.4	-189075	-528398
ATLH	2016	15.3835	11.0557	1	3	0	0	5305997	685795	5767535	24583520	1.18865e+06	211411	357821	3845916	50347	0	0	0	235316	0	222133	6443932	7094890	449015	231626	864599	-1992912	132644	-132644	542877	459480
ATLH	2017	15.629	11.4583	1	3	0	0	6961919	797279	6.13288e+06	6.64633e+06	165704	2.55213e+06	2366324	1.00424e+07	0	0	0	0	847472	286344	237635	8060772	6850190	52853.4	13997	97507	269451	42905	-42905	-122898	-572294
ATLH	2018	16.2333	12.0678	1	3	0	0	7976101	899057	6521834	3614419	381180	2907924	3.39038e+06	9273492	6201323	665274	0	0	0	243310	5.82077e-11	1123479	2025925	678420	1314231	-179972	1898770	367442	-367442	3119545	4006125
ATLH	2019	16.3025	12.0561	1	3	0	0	4406665	635270	5161939	719392	1340511	2283945	3.2733e+06	12385217	1.73528e+07	1561704	0	0	433591	2552494	0	340512	7680189	582308	5803719	-251094	3.06821e+06	175900	-175900	575843	852309
ATLH	2020	16.7181	12.3882	1	3	0	0	4406665	635270	5268015	13421971	159222	1859014	1006753	2944727	2690155	1.90068e+07	5232949	0	2.20818e+06	4.25869e+06	979003	12547251	12142212	832379	1.93014e+06	-817680	8.21586e+06	226256	-226256	72933.4	-53124
ATLH	2021	17.1337	12.7203	1	3	0	0	4406665	635270	5.30102e+06	6.11123e+06	126871	2.15196e+06	2030655	2670042	282802	998164	0	0	223953	2464286	173998	12242719	12142212	4194536	0	22808	-18326	5134	-5134	-2.47021e+06	209666
ATLH	2022	17.5493	13.0524	1	3	0	0	4406665	635270	5.35988e+06	7.76269e+06	5254	2.81292e+06	13796	651146	174740	480692	0	0	690571	3.11808e+06	65826	18871448	49376506	276425	123514	124750	2100645	667249	-667249	5553375	2989068
ATRL	2014	13.0722	10.6565	2	4	1	0	11694065	120584	18157888	23308607	4989084	480301	145668	371692	24410	0	0	0	25870	609080	30524	513361	8750087	3702494	360615	-2352.7	-333739	1.41049e+06	-1.41049e+06	1855723	2.47718e+06
ATRL	2015	14.8562	11.7011	1	4	1	0	11686366	143179	37144853	35560664	11272003	11556329	13239330	35890001	0	50388	182080	0	3911114	1.29616e+06	144082	6872277	1233347	75994	56556	98476	-571513	781	-781	-58414	-350215
ATRL	2016	15.6472	11.6789	1	4	1	0	12156008	153342	37144853	35560664	11272003	11556329	10678578	4.82251e+06	0	5643	0	0	244157	897995	173623	674149	1.25819e+06	132152	31180	528755	1327089	762890	-762890	1628186	-234283
ATRL	2017	12.1151	10.3979	1	5	1	0	35140631	153342	53290555	58124481	21972186	12695574	17636949	49187538	2200000	0	0	0	93071.6	2558352	204737	3977310	10621161	436342	806050	499910	5092742	25853	-25853	-83682	-462365
ATRL	2018	18.47	13.3719	1	3	1	0	33252139	2569294	42094247	59338380	21650017	5713476	1.89838e+06	1.19941e+07	11329372	6691643	31135	0	3109879	4.31058e+06	0	66028	0	61668	8359	87061	113915	8916	-8916	-48547.2	-277091
ATRL	2019	17.2485	12.7996	2	4	1	0	11694065	120584	18341005	7301745	7053784	2123831	2030655	2670042	0	62185	0	0	196791	0	30524	513361	13611710	684937	1456152	-653821	6.71742e+06	78633.3	-78633.3	1397742	0
ATRL	2020	18.0539	13.2124	2	4	1	0	11694065	120584	18565654	21899334	9220127	476632	403261	2557886	0	62185	0	0	107447	2228048	75600	1757969	1288445	90898	72739	85100	46691	21218	-21218	-117900	-754420
ATRL	2021	18.8594	13.6251	2	4	1	0	11694065	120584	19547660	20389955	4743887	471793	118944	532482	0	0	0	0	0	56795	114725	1057846	1026119	78821	2019	-110248	-632120	37396.7	-37396.7	1050879	0
ATRL	2022	19.6649	14.0379	2	4	1	0	11694065	120584	1.96588e+07	3.6676e+06	1.92656e+06	5.91887e+06	1658166	5622277	560875	2139000	0	0	0	1.94626e+06	852930	6467591	7094890	305330	0	0	-22617	744	-744	46335	-157629
AWTX	2014	19.7221	16.4798	0	3	0	1	793849	55325	360606	2.58135e+06	12780.8	5005.6	0	0	0	0	0	0	847069	0	30524	0	475178	250336	155460	6884	2051397	606044	-606044	489006	1.24731e+06
AWTX	2015	17.9774	13.0373	1	3	0	1	744821	52420	349024	3998734	9305	16371	34120	285939	21518	630358	0	0	514795	9.35311e+06	26819.2	19372522	10322230	533111	120344	0	184440	0	0	12731	-89732
AWTX	2016	16.178	11.1458	1	3	0	1	890476	4916	454707	892856	3224	252640	183250	826861	461681	428762	0	0	340908	6118990	18869.8	613952	100890	145078	0	85	-32117	8230	-8230	297282	226546
AWTX	2017	15.6818	11.4172	1	3	0	1	882767	4372	436924	646926	6258	86536	109817	7418	185377	480692	0	0	690571	7913313	118116	0	327767	9896	29018	0	1370679	76899	-76899	-240146	3502160
AWTX	2018	15.069	8.44232	3	3	0	1	851124	31642	408036	75208	2781	178643	309537	4770678	1.59478e+06	1215400	0	0	387093	10871600	1470184	1.89041e+07	1.50143e+07	4.40294e+06	19858.2	0	0	0	0	13092	368
AWTX	2019	13.4451	6.79597	0	3	0	1	793849	55325	368905	140.6	100190	23463.9	180679	926596	284237	0	108502	0	0	196995	34340	0	54850	13563	5010	102	36016	0	0	-17587	-23361
AWTX	2020	12.285	5.02647	0	3	0	1	793849	55325	378704	759255	8439	179581	369	630941	143906	220000	0	0	92313	1084029	124179	8.04475e+06	8745585	1308633	723614	-150704	1.60494e+06	190073	-190073	-72475.2	1.15488e+06
AWTX	2021	11.1248	3.25697	0	3	0	1	793849	55325	380235	885147	1281	161021	37508	467423	445863	0	0	0	48006	2454322	338356	6637411	4561518	98476	66138	190964	470204	79121	-79121	1091135	1365036
AWTX	2022	9.96462	1.48747	0	3	0	1	793849	55325	383242	85197	2953	185189	316192	5340423	6648483	588919	0	0	14589	183966	8000	130597	334995	430235	0	-10690.7	-182390	3924	-3924	-111805	-121943
BAPL	2014	15.2429	10.8156	1	3	0	1	178169	7155	31465	4074177	30	0	13543	108545	245	0	0	0	0	106738	289821	13767156	12339516	2.01778e+06	46208.1	0	0	0	0	39758	-46871
BAPL	2015	16.387	11.9988	1	3	0	1	171468	6736	29067.4	520318	57.8	3140.1	0	0	0	52873.3	0	0	19744.3	10444.6	40000	1111227	1745507	104730	43531	57303	81609	2527	-2527	55928	16241
BAPL	2016	15.1479	10.414	1	3	0	1	170228	6103	27537	577698	88.5	1937.5	0	420351	125501	0	0	0	131438	0	100000	1.82719e+06	2647581	230690	2604190	-138197	318997	257918	-257918	3331081	3054788
BAPL	2017	15.8387	11.2379	1	3	0	1	183890	5935	37806.9	270922	2214.7	3667.6	86075.7	224490	0	2621	0	0	0	0	982366	246639	23354	20672	30752	528755	1327089	762890	-762890	922826	3.3055e+06
BAPL	2018	15.8174	11.0495	1	3	0	1	177560	6279	30597.8	462938	27.1	4342.7	160759	197324	24379	360205	0	0	81242	36334824	3633800	5.64887e+06	2433151	133838	144676	229426	2065197	68170	-68170	-516550	25473
BAPL	2019	15.867	11.0153	1	3	0	1	182433	7142.33	32774.3	5.23967e+06	10.5	-645.833	71643.7	210501	8453	84819.4	0	0	190605	10603431	5517643	92795030	1.31885e+07	1991985	132504	-33927.8	1.26444e+06	335975	-335975	177973	-2125556
BAPL	2020	15.927	10.986	1	3	0	1	185784	7351.83	33973.1	7.0166e+06	-3.4	-2215.88	78415.2	264774	8575.5	58382.8	0	0	10167	0	982366	9963458	6.8861e+06	435024	0	-61158.5	45672.5	0	0	-12620	-29869
BAPL	2021	15.9871	10.9567	1	3	0	1	189134	7561.33	35171.9	8.79353e+06	-17.3	-3785.93	85186.7	319046	8698	31946.1	965352	0	4.37197e+06	2.85201e+06	173998	12242719	12142212	1.6757e+06	15614.2	0	740565	318081	-318081	177973	-2125556
BAPL	2022	16.0472	10.9274	1	3	0	1	192485	7770.83	36370.7	1.05705e+07	-31.2	-5355.98	91958.2	373319	8820.5	5509.45	0	0	61831	2251860	0	201972	7485.8	9828	51	90	-86942	2790	-2790	12998	-127566
BATA	2014	15.3069	10.8048	3	3	1	0	1336943	168974	873112	874236	141018	166894	121387	1061289	111515	0	0	0	131438	2025899	30524	513361	1133183	120025	131004	409296	76223	72294	-72294	-2722882	-877928
BATA	2015	16.4043	12.0331	3	3	1	0	1454728	206342	1100794	2533480	5475	586406	819895	5299961	4813695	2.17307e+06	0	0	0	1959309	852930	13086120	8834554	3702494	157720	-56967.6	1.47293e+06	422293	-422293	3719173	2818889
BATA	2016	16.413	11.9941	3	3	1	0	1415822	204835	961355	2706084	4559	540956	24405	351378	498120	4195185	0	0	200925	3427026	134096	2048597	5.69129e+06	379633	148478	-99021	619817	117619	-117619	244839	3929
BATA	2017	15.3162	10.8936	3	3	1	0	1511909	207249	1100794	2533480	5475	586406	0	79829.5	257180	752	0	0	220975	0	222133	128900000	1.40371e+07	380554	986673	0	288694	248500	-248500	3331081	3054788
BATA	2018	17.7388	11.8416	2	3	1	0	1643028	226862	1586381	1940022	41740	848785	28312	1013957	209025	46970	0	0	12596	1.00504e+07	4841133	18964573	6432281	72935.8	11546.3	-51003.4	-366322	24039.9	-24039.9	-1155682	2452514
BATA	2019	20.1613	12.7895	3	3	1	0	1336943	168974	873112	874236	141018	166894	121387	1169086	66127	0	0	0	110163	1300951	144082	6872277	1233347	79720	4548.1	-6665.5	-123990	3268	-3268	-76222.7	-96256.4
BATA	2020	21.5838	13.7375	3	3	1	0	1336943	168974	873112	874236	141018	166894	240951	2236586	802212	0	0	0	111432	2226238	75600	1759165	2077810	23763.1	0	41	-32214	44	-44	311353	398695
BATA	2021	15.35	10.5276	3	3	1	0	1336943	168974	879843	1476153	192593	163374	121387	1664255	265981	302706	1607704	0	76011	2335108	336022	7091659	8388033	339081	160945	-177608	595183	89211.2	-89211.2	1600463	1281554
BATA	2022	15.1278	10.2809	3	3	1	0	1336943	168974	948798	254873	8891	489320	0	120209	35899	29988	1267377	0	1.59396e+06	0	114725	717463	6512542	4160807	434950	2986	1911834	62435	-62435	283246	391083
BCL	2014	11.631	8.99393	1	5	1	0	193925	24089	49062	351164	43248	0	3427	47107	0	0	25000	0	3090832	2.77743e+06	366736	14781520	80852818	162891	189362	737374	4318567	1263779	-1263779	2660213	2132119
BCL	2015	12.8476	6.18756	1	4	1	0	183817	21441	45387	328531	12879	13169	0	62487	14594	0	0	0	562451	0	100000	668270	487	29051	26236	67700	-105209	0	0	-14373.8	131443
BCL	2016	16.3765	11.8611	1	4	1	0	180313	21394	46738	761422	459.8	10230.8	18387	199187	571875	885233	0	0	356862	10871600	1470184	29336725	1.25906e+07	663500	11538.4	-11103	-190813	2179	-2179	-132091	-37799
BCL	2017	15.7149	11.1721	1	4	1	0	184942	21492	41238	334332	8262	3612	0	62487	68345.4	0	0	0	131438	2025899	47527	2088225	93676	49044	39619	-18240.6	-533471	57500.4	-57500.4	400403	228616
BCL	2018	16.1959	10.795	1	4	1	0	232681	23654	51615	391596	1706	941	623.7	685529	753189	0	0	0	131638	37611753	3633800	9.16036e+06	4348680	4212	12492	34	-332704	3892	-3892	5972.4	-119086
BCL	2019	15.9152	10.21	1	5	1	0	193925	24089	50828	381089	303	0	3665	41795	0	0	0	0	928443	2.36802e+06	4812871	2794628	1041766	82257	11769	130	-48121	18520	-18520	2034609	1720031
BCL	2020	15.8249	9.67692	1	5	1	0	193925	24089	50828	381089	303	0	4455	49899	3839.5	0	0	0	85260	935209	852930	140200000	15703434	5.67434e+06	sdistexp	0	245094	0	0	-2594	40903
BCL	2021	15.7346	9.14387	1	5	1	0	193925	24089	51615	391596	1706	941	0	135352	37307	0	0	0	25870	1218712	173998	865287	6512542	832705	3965589	0	4028098	77407	-77407	644675	745629
BCL	2022	15.6443	8.61082	1	5	1	0	193925	24089	51615	391596	1706	941	283.5	251656	255610	60933	0	0	190605	3414661	840000	8103145	4252903	51873	129043	0	542159	60123	-60123	283246	391083
BCML	2014	18.728	12.8459	1	3	0	3	1359929	49366	761620	268041	8700	291174	337489	1715047	1622491	5313305	0	3160000	920898	3991532	3891133	22285945	11472197	1485780	315436	0	810364	810364	-810364	1301752	602216
BCML	2015	16.1657	13.1562	1	4	0	3	1350262	52444	717844	1377110	19806	234760	357821	2101770	274477	324739	0	0	262929	4864268	4548719	11719850	5820302	3623118	337132	3745403	4833467	1577045	-1577045	-768389	1632720
BCML	2016	15.3577	11.0902	1	4	0	2	1557748	51889	1496593	2818308	19477	869769	1115975	8876490	2.67592e+06	173719	0	0	54491	5568172	750000	7.8775e+06	7205449	343019	58404.2	0	971761	0	0	-17135.6	206165
BCML	2017	19.1437	14.5115	0	4	0	1	1522610	62633	1114145	4200588	109367	439003	245968	2236586	2621304	21338.8	464058	0	4067457	3.58129e+06	204737	2203968	4916581	62145	13847	97507	269451	42905	-42905	199265	-49582
BCML	2018	20.2299	13.4953	0	3	0	2	1584212	60061	2004822	13457150	23002	304530	249894	5699795	560875	0	0	0	37508	734342	341179	7350098	6082971	297657	2852455	662	2416055	904507	-904507	2.89128e+06	1.53121e+06
BCML	2019	18.728	12.8459	1	3	0	3	1359929	49366	761620	268041	8700	291174	337489	2.01217e+06	41650	185828	0	0	689016	11753926	5517643	27287258	3882893	188307	1819	-130920	-721284	45057.2	-45057.2	0	0
BCML	2020	18.728	12.8459	1	3	0	3	1359929	49366	761620	268041	8700	291174	337489	1902859	1054662	0	0	0	0	106738	65610	1111227	2025925	678420	2234.8	-3996.2	-123753	1243.2	-1243.2	1982	1872
BCML	2021	18.728	12.8459	1	3	0	3	1359929	49366	772745	284153	20681	510819	24405	129023	0	3933	0	0	159623	3127477	1766318	1680925	439704	75401	1989	-42810.8	-92396	4685.6	-4685.6	-13732	-82608
BCML	2022	18.728	12.8459	1	3	0	3	1359929	49366	786567	1538044	1960	155068	285	21582.5	0	5131	0	0	268860	8935134	1034066	489196	1133183	31304.8	0	6200	1028	660	-660	46335	-157629
BGL	2014	15.3292	10.9539	1	3	0	0	1414996	138755	806722	1467378	11176	118637	146100	1911589	411562	1244670	0	0	219144	0	222133	15632039	15999247	688686	1.2799e+06	502	436376	1291	-1291	-51095	104999
BGL	2015	16.8375	12.3907	1	3	0	0	1447967	131159	761620	268041	8700	291174	337489	5296081	0	2.18976e+06	0	2460680	2.51529e+06	1.99604e+06	47527	1111227	2025925	265009	161773	0	-325354	10125	-10125	2017359	1.17419e+06
BGL	2016	14.5519	10.5359	1	4	0	0	1374827	132482	698576	1450783	5706	609172	308437	1250450	0	60933	0	0	190605	4072163	840000	6895714	3207894	55069.7	101463	6266	3631741	129581	-129581	244839	3929
BGL	2017	14.9258	11.1201	1	4	0	1	1268570	123020	873112	874236	141018	166894	121387	643117	377613	620241	0	0	813378	3.09622e+06	2.91038e-11	11013	93786	49044	39619	-12160.4	-443671	49943	-49943	-122898	-572294
BGL	2018	17.0973	12.4532	1	3	0	1	2002343	110832	2365424	3441037	164367	968721	523420	3.38549e+06	51426.2	1.93885e+06	0	0	39999	1392824	1716000	44478713	1.84004e+07	546695	621181	-4455.1	-2.22449e+06	1.4708e+06	-1.4708e+06		3950691
BGL	2019	16.2357	12.0091	1	3	0	0	1414996	138755	815533	1822181	8143	672394	718262	9563648	3890441	2987500	0	0	225130	1.80245e+06	296055	6837255	1233347	71340	9951.33	0	-32802	0	0	-14265	-23361
BGL	2020	16.3981	12.1819	1	3	0	0	1414996	138755	825028	2158692	17280	185838	2545	47107	3361.8	0	0	0	82520	36334824	3633800	1.84249e+06	1556020	109276	3920.2	35782	-146345	11284	-11284	698359	961424
BGL	2021	16.5606	12.3547	1	3	0	0	1414996	138755	826838	1621917	13068	182656	354129	2.72342e+07	1.49813e+06	10796	508659	2630000	5.02354e+06	26698243	1470184	20119278	569162	490662	86217.1	-107027	41008	6216.8	-6216.8	522917	278147
BGL	2022	16.723	12.5276	1	3	0	0	1414996	138755	849046	568	3697	25353	139435	1096423	581314	1173671	0	0	809516	7913313	1034066	13176284	6166863	729811	261854	864599	-1992912	132644	-132644	175946	-30319
BHAT	2014	16.5012	12.7923	1	3	0	0	1540975	145168	2560809	4004305	148509	1794897	1177075	6729899	0	2.31521e+06	0	0	0	1.97236e+06	144082	7.02271e+06	5697055	207871	84419	85100	46691	21218	-21218	-74691	30179
BHAT	2015	16.6643	12.3068	1	3	0	0	2080122	197585	2365424	3441037	164367	968721	1.97292e+06	8.95594e+06	0	0	0	0	5126	440311	124179	3174410	1041766	60209	9644	69875	38734	22493	-22493	-473489	759952
BHAT	2016	15.8179	11.227	1	3	0	0	1957647	195400	2277953	3494683	11539	1051849	293660	1250450	2218161	0	0	0	252033	8026041	1.0307e+06	587852	0	57685.6	9644	69875	38734	22493	-22493	-175262	-333991
BHAT	2017	15.8346	11.4179	1	3	0	0	2029939	185752	2333971	1328929	331891	899337	500933	2571488	0	62185	0	0	68507	2335108	30000	0	89324	114668	12814	129	11710	9823	-9823	-94937	0
BHAT	2018	16.026	11.5942	1	3	0	0	2794870	223452	3.39381e+06	2.22808e+06	101938	1.98759e+06	1.35079e+06	5922126	5.63661e+06	9.05189e+06	96000	0	43519	897400	173623	107897	28172	4352	11831	27	-357104	1199	-1199	1078632	1573355
BHAT	2019	15.6347	10.8821	1	3	0	0	1540975	145168	2597798	2123652	177071	1511682	841493	2225734	802212	39985	0	0	161015	984729	852930	17169908	40253929	443360	6983	370568	2251937	678582	-678582	1.5731e+06	-192590
BHAT	2020	15.4567	10.5536	1	3	0	0	1540975	145168	2611346	20758175	149722	653149	447410	1951620	456601	0	0	0	61055	2389362	30000	0	4516	99943	134783	-59727.3	632134	131823	-131823	117538	-3681938
BHAT	2021	15.2787	10.225	1	3	0	0	1540975	145168	2616873	4385955	136892	1968261	1240969	4484116	2080847	0	33571.5	0	2567971	0	0	63431.8	235972	69408.3	4266	1672	2877525	950641	-950641	-353547	-5181588
BHAT	2022	15.1007	9.89652	1	3	0	0	1540975	145168	2720644	1984572	65285	1742765	253479	493105	262477	302706	31135	0	2944687	0	133362	0	54850	53346	101463	138	8707	26824	-26824	-75801	79082
BYCO	2022	14.0422	9.91144	0	3	1	0	37973692	1401187	26738964	56445629	9689269	6708327	6889447	41574839	4940048	14700000	0	3110000	1351273	9911786	4980100	2.14937e+07	11355978	3051004	219774	0	713332	228868	-228868	0	0
CEPB	2014	12.7566	8.85749	1	4	0	0	8137746	900128	6382832	13484348	142395	2468069	2755252	3892203	0	60708	0	0	189156	3578534	840000	6966274	13583708	973540	20184	0	11124	3627	-3627	13428	-130592
CEPB	2015	13.5353	10.1494	1	4	0	0	7602231	905865	7132158	19912243	40283	5155709	1.71903e+06	5622277	0	3852	0	0	51098	2025683	0	343296	14707038	602343	72627.4	-10340.7	501598	2370.8	-2370.8	-7459	-11362
CEPB	2016	11.8921	8.58096	1	4	0	0	10037714	875948	7311076	20803776	64881	5179487	10989272	27869114	5.62825e+06	1.64502e+06	0	0	0	2055481	144000	6223832	128400000	145634	120987	130185	1868186	586632	-586632	3531566	1913657
CEPB	2017	15.7182	10.8792	1	3	0	0	9420548	911533	7.22762e+06	3.1917e+07	65200.4	1.00622e+06	1538993	1349292	702090	2521000	0	0	0	1985406	144000	1.43294e+06	1.78294e+06	116239	76471	85100	46691	21218	-21218	-320576	0
CEPB	2018	15.8965	10.1808	2	3	0	0	9122170	987239	7196874	7229526	581318	599753	1518863	1349292	3361392	241267	0	0	104976	1935237	244072	1481836	1923534	28627.4	10630	63765	62443	28580	-28580	-75801	79082
CEPB	2019	16.4986	10.7425	1	4	0	0	8.61127e+06	1.0362e+06	7026946	3180939	853956	2473246	462075	24133578	4.90913e+06	0	22381	0	899411	10461707	1470184	5657541	2433151	133838	0	0	10203	2482	-2482	-53549	-19582
CEPB	2020	17.3449	11.0802	1	4	0	0	8.15349e+06	1.09184e+06	6884101	19836028	56885	5184692	623331	2505445	709763	2259740	0	0	0	1779889	852930	6451330	7094890	4389120	0	22808	-18326	5134	-5134	30308	-53399
CEPB	2021	18.1911	11.4178	1	4	0	0	7.69572e+06	1.14749e+06	6720950	19077104	994936	364968	551088	1.34899e+07	3426688	3878066	0	0	887391	5.58617e+06	0	11516	8387.1	9828	54	16760	-20948	0	0	37574	7721
CEPB	2022	19.0374	11.7555	1	4	0	0	7.23795e+06	1.20313e+06	6684071	1555195	455334	2967199	482771	1854740	904943	0	0	0	166242	40701797	2481256	18826400	110937197	4193046	0	22808	-18326	5134	-5134	-2048789	169856
CFL	2014	16.2149	11.4039	1	3	0	0	844070	80563	412035	4803718	8339	30997	136348	1505189	386958	0	0	0	46755.5	10684452	1470184	9.16789e+07	2.49058e+07	425754	198084	0	0	1270405	-1270405	-282405	125688
CFL	2015	18.9499	12.269	1	3	0	0	1181662	91154	648460	1456893	49276	140467	54210	1468158	0	557789	0	0	613960	3955392	979003	9080899	4581871	98476	66138	190964	470204	79121	-79121	1091135	1365036
CFL	2016	17.235	13.3135	1	3	0	0	1245263	123123	648460	1456893	49276	140467	82607	563652	292773	214500	0	0	652945	11644755	1470184	3858318	939381	96705	18059	293	922635	88256	-88256	268464	926942
CFL	2017	16.2943	12.439	1	3	0	0	1217342	117930	648460	1456893	49276	140467	59632	571684	193653	480692	0	0	690571	7913313	1034066	91522872	2.27373e+07	243252	0	-7991.8	-72038.5	24217.1	-24217.1	-473489	759952
CFL	2018	15.9876	11.7486	1	3	0	0	3885983	82658	4887897	10092852	217494	1731864	61149	571684	52927	93894.6	0	0	30049	1095712	195501	1.65343e+06	1787403	115502	57455	98476	-571513	781	-781	-3.21774e+06	-1.2302e+06
CFL	2019	16.0033	12.4926	1	3	0	0	844070	80563	420380	99191	1467	197192	357821	25830190	1.17837e+06	0	17573.4	0	1023669	7776690	1034066	23226086	12121851	4745485	472118	654043	2689418	775761	-775761	165106	186005
CFL	2020	15.6922	12.5785	1	3	0	0	844070	80563	422672	1059333	1741	133051	206988	2882434	1713936	11312.5	105000	0	2858138	3.24623e+06	4980100	1.31071e+07	8842960	3702494	144255	-45447.7	1.36869e+06	379134	-379134	3.48911e+06	5.0706e+06
CFL	2021	15.3812	12.6645	1	3	0	0	844070	80563	432652	2113111	7910	56658	13885	199187	50105	185828	0	0	689016	13123210	1470184	12879095	8331840	77285.2	3999	35782	-146345	11284	-11284	698359	961424
CFL	2022	15.0702	12.7504	1	3	0	0	844070	80563	432652	2113111	7910	28188	23696	6403130	0	3198085	0	3460000	437800	10446843	4980100	8315021	7139365	462759	903531	-326102	3.72054e+06	216611	-216611	1305987	743546
CHCC	2014	13.8348	9.99502	1	4	1	0	3320210	258609	3988601	655715	1316770	1408886	938240	4157721	0	0	0	0	47509.1	5017646	4548719	13389130	12943213	1947981	115088	1018928	1887916	522880	-522880	2.20226e+06	6352546
CHCC	2015	12.4142	10.5652	1	4	1	0	3244178	258609	5909432	1481657	383689	2729707	13796	1.7639e+06	1096488	0	0	0	21214	778087	173623	1208179	2025925	678420	0	-134549	113765	0	0	-1799520	0
CHCC	2016	16.9657	11.4755	1	3	1	0	12643232	277202	7995376	1755518	587885	2107644	910544	4.13476e+06	0	68732.7	0	0	575634	2015948	65826	2168465	1.20237e+06	0	32031	528755	1327089	762890	-762890	691974	40194
CHCC	2017	17.227	11.3373	1	3	1	0	13632864	689913	8299112	2.11784e+07	36295.7	5.87527e+06	9596672	4.90107e+06	1655616	5313305	0	0	231147	1.3487e+06	0	82702	0	28886	26236	0	-175595	63101	-63101	283246	391083
CHCC	2018	15.9177	11.7654	2	3	1	0	23805845	1086046	10529880	5251793	3409200	1660529	229394	423114	286504	0	0	0	19438	1202547	173998	489182	1133183	112104	292373	-50291.4	7.46532e+06	7421.9	-7421.9	-115926	-59433
CHCC	2019	17.9655	12.3216	1	4	1	0	2.67373e+07	1.13993e+06	12998131	7283126	1178136	4607708	1.53968e+06	5622277	0	3852	0	0	0	193208	8000	366692	1506268	81440	11769	250	168520	51075	-51075	-122898	-572294
CHCC	2020	18.8633	12.7528	1	4	1	0	3.18732e+07	1348547	1.49925e+07	3.38665e+06	1.5063e+06	4.51691e+06	880297	3774299	1931335	66872	0	0	2223	555678	119678	1730162	1227672	62245.9	9451	81	-123803	14051	-14051	994346	858525
CHCC	2021	19.7612	13.1841	1	4	1	0	3.70092e+07	1.55716e+06	2.04888e+07	3.09344e+07	57109.2	820345	413602	2557886	676558	1173671	0	0	81507	36334824	3633800	64534021	1.29892e+07	370303	66083	536	972943	270894	-270894	619241	196622
CHCC	2022	20.6591	13.6154	1	4	1	0	4.21452e+07	1.76578e+06	35194662	50138178	10698591	6574704	119009	216551	480709	0	0	0	0	79298	1.44386e+06	5371679	36593	19551	12053	330	142041	11994.3	-11994.3	-27260	-251012
CJPL	2014	15.4477	11.1892	1	3	0	3	213660	6103	58905	64435	7142	19485	0	199023	67775	0	0	0	188759	1811322	30000	0	1622615	109276	16668	65	-43060	0	0	-12992.9	94082.3
CJPL	2015	16.5637	12.3445	1	3	0	3	187125	6249	51615	391596	1706	941	0	59389	0	0	0	0	931330	2.70379e+06	204737	2294459	4945833	380326	51120.8	98476	-571513	781	-781	-98101	-431718
CJPL	2016	15.3273	10.9322	1	3	0	3	212521	6284	58905	64435	7142	19485	137616	881326	1946474	14654.6	105000	0	661069	3824426	979003	6998644	512482	285543	0	0	-9582	6807	-6807	148724	-130530
CJPL	2017	15.7857	11.6391	1	3	0	3	248365	9463	58905	64435	7142	19485	4411	653020	205574	480692	0	0	398229	10871600	5517643	1.8303e+07	1329008	72407	7456	0	2392046	799763	-799763	961494	-279162
CJPL	2018	15.1142	10.9332	0	3	0	3	0	0	380017	60614.2	6886.1	276992	439488	9.04411e+06	0	0	0	0	81212	36334824	2.33827e+06	9.45525e+06	5318461	576884	1129399	3.1946e+06	1281697	335991	-335991	177973	-2125556
CJPL	2019	15.2142	11.0424	1	3	0	3	62510.2	2922.2	20	4318528	24	0	0	107557	245	0	0	0	0	106738	289821	13767156	12339516	190385	1819	79	42696	1793	-1793	-17200	-248284
CJPL	2020	15.0697	10.9206	1	3	0	3	25902.2	2023	81565	379248	2788.3	102142	38508.3	435701	445863	0	0	0	167417	0	237635	8060772	6850190	619814	1293938	-489961	5.21898e+06	68989	-68989	-516550	25473
CJPL	2021	14.9253	10.7989	1	3	0	3	10705.8	1123.8	529243	98702.8	8935	364417	28061.2	307631	21518	0	0	0	25870	0	982366	6906526	5810856	3623118	0	22808	-18326	5134	-5134	-856567	-2988
CJPL	2022	14.7808	10.6771	1	3	0	3	47313.8	224.6	738900	1.37743e+06	138352	18418.8	27484.7	247124	48758.4	0	0	0	30532	1.24203e+06	173998	12242719	9733468	104323	43531	57303	81609	2527	-2527	251176	-137854
CLOV	2014	18.805	14.2995	0	3	1	0	528	710	94095.4	3.73554e+06	2.5	57238.5	226213	1.63116e+06	334953	182233	0	0	54777	4178246	118116	1865650	1353916	124347	43296	289613	1022768	262816	-262816	2586991	3034057
CLOV	2015	17.1762	12.9569	0	3	1	0	112	339	159888	75885.2	173197	86339.1	47352	777510	1.79909e+06	186408	0	0	5027.4	440311	244072	5635595	4739773	177777	189362	1155	4235706	1349545	-1349545	-428070	1.78993e+06
CLOV	2016	15.7732	11.4609	1	3	1	0	31	62	253830	7.52582e+06	135972	21597.6	52729	1468158	0	600000	0	0	334800	5497468	0	66028	0	87796.9	14474.2	30	22372	7949	-7949	297282	226546
CLOV	2017	16.5882	12.188	1	3	0	0	0	0	260694	501900	837.667	94144.7	296282	1.53218e+06	367721	620241	0	0	488622	0	65826	8780685	114000000	55481	16421	58474	268801	3788	-3788	-219058	117445
CLOV	2018	16.1852	11.4863	1	3	1	2	508	0	117579	934669	235	35798	12936	5596	0	0	0	0	967453	128311	36522	0	54850	13563	5010	14613	1234453	199363	-199363	573170	442839
CLOV	2019	15.1573	10.5597	0	3	1	0	190.2	305.5	121192	3.6623e+06	8.5	72849	18393.4	260332	137882	0	0	0	31664	1.3282e+06	173623	91129.1	476674	50239	11552	-38247.4	-324732	17512.6	-17512.6	804593	422484
CLOV	2020	14.5745	9.92015	0	3	1	0	175	481.4	148288	3.58906e+06	14.5	88459.5	331698	142990	37307	0	0	0	67008	2251860	95054	0	10189.7	9828	26665	67700	-105209	0	0	-32067	-23460
CLOV	2021	13.9917	9.2806	0	3	1	0	159.8	657.3	230791	219931	4837.2	189567	21616	260332	137882	0	0	0	83010	1322017	1716000	44478713	1.27899e+07	1947981	139656	0	221089	54770	-54770	200333	-75397
CLOV	2022	13.4089	8.64106	0	3	1	0	144.6	833.2	233185	986444	281	7945.7	912	74061	37221	11289	0	0	47514	60990.2	75025	1927396	3097095	572286	15525	-22627.5	-331139	9091.3	-9091.3	2.26118e+06	1.33176e+06
COLG	2014	16.3976	12.3406	1	3	1	1	3047545	455959	3.47612e+06	3.91315e+07	658132	43232.1	0	673019	236408	0	217005	0	0	32707	75025	1927396	3097095	55219.6	111907	1018928	1887916	522880	-522880	-283924	294886
COLG	2015	15.2944	11.2541	1	4	1	2	2846001	515509	3426588	2179989	112007	1905094	104992	1054713	1.05464e+06	0	47000.1	2945000	6900084	0	962574	7079368	8388033	41152.8	7524.3	-7549.6	-157283	1711.1	-1711.1	1901	443
COLG	2016	14.1928	10.1501	1	4	1	2	2769966	541312	3310800	26936370	98485	828195	1.61744e+06	5622277	3.65293e+06	3347424	120000	0	578499	3955392	979003	6461983	7094890	32771	0	6200	1028	660	-660	46335	-157629
COLG	2017	15.327	11.2286	1	3	1	2	2731203	578502	3260042	4363862	7739	1096838	243771	2236586	111609	0	0	0	131438	1850206	30000	0	60187	53846.9	1835	13421	141873	4288	-4288	78291.3	-71560.8
COLG	2018	15.4607	11.2374	1	3	1	1	3644294	675096	4095137	5273537	8638	2009317	1.25572e+06	5.59223e+06	0	0	0	0	66534	2251860	4.65661e-10	123791	13690	25269	0	6200	1028	660	-660	-3.66944e+06	-1.85264e+06
COLG	2019	14.7822	10.5725	1	3	1	1	3.33141e+06	703656	3.48134e+06	6.39316e+06	146812	2.61852e+06	524473	1.39036e+06	1788526	14563839	0	0	566749	353028	200000	3977310	5030190	309489	29141	703	1307991	325505	-325505	177973	-2125556
COLG	2020	14.598	10.3493	1	3	1	1	3.43928e+06	753782	3894029	1432965	6089	2551256	997097	7696033	6.62844e+06	1.11697e+06	0	0	223953	2464286	75600	2167183	5.57772e+06	841845	23507.4	11976	-64870	27112	-27112	-75801	79082
COLG	2021	14.4139	10.1261	1	3	1	1	3.54715e+06	803909	4000305	5470192	63232	1361115	559799	11514296	1605021	0	0	0	16700	5788580	0	66028	0	11894	3628	-372151	-1.52014e+06	164695	-164695	545626	345890
COLG	2022	14.2298	9.90295	1	3	1	1	3.65502e+06	854036	4.07781e+06	1.74107e+06	442538	1.7238e+06	93083.3	1037531	209025	13363.4	105000	0	63534.2	0	222133	2203968	102148	99939	84536	85100	46691	21218	-21218	-92388.7	-661705
CPPL	2014	17.7926	12.7522	1	3	1	0	1454148	90009	1054581	2620094	5304	649312	61326	571684	52927	127174	25000	3110000	804159	7913313	336000	2.46616e+06	4945833	380326	188395	737374	4318567	1263779	-1263779	580746	959717
CPPL	2015	14.945	10.5062	2	3	1	0	1382663	92040	1886681	9072304	510644	210307	357821	2.44262e+07	3.37814e+06	7255578	48000	0	840	305175	172910	3887437	3317253	54919.8	101463	98244	1480711	417872	-417872	434680	597659
CPPL	2016	16.009	11.4214	2	3	1	0	1649727	114509	2483041	1580858	70586	1830849	205323	2882434	1713936	737092	0	0	8108.8	3359469	57600	0	56358.4	65933.5	8050	87061	113915	8916	-8916	2557	-185045
CPPL	2017	16.2412	11.7076	2	3	1	0	1816165	144899	3.12202e+06	3.44293e+07	619565	225.6	0	554914	413282	0	0	0	22617	778087	1087353	13301847	10916714	410151	204261	40650.9	-1.06304e+06	26798	-26798	0	0
CPPL	2018	17.3941	12.5764	1	3	1	0	4782451	190907	5545151	15237842	22760	1546298	142345	1711874	1622491	956455	0	0	40362	0	982366	15971672	1.40009e+07	1.86012e+06	11635.6	-620936	-2.68023e+06	278128	-278128	101185	-9166.4
CPPL	2019	16.6261	12.0477	1	3	1	0	4.34406e+06	202869	5545151	15237842	22760	1546298	142345	1229848	979258	11883	105000	0	0	182308	65610	12098828	5758546	3623118	134721	16165	-1452207	2229731	-2229731	-386428	161557
CPPL	2020	16.676	12.1326	1	3	1	0	5053074	228335	5704281	9733199	226476	1963091	364642	538285	57168	160453	0	0	0	656654	173623	175100000	4273175	302564	184654	737374	4318567	1263779	-1263779	380121	1.23316e+06
CPPL	2021	16.7259	12.2176	1	3	1	0	5.76208e+06	253800	5909432	1481657	383689	2729707	519001	3081217	882770	3996228	0	0	28302	1356116	977507	4926807	3809770	57804	9644	69875	38734	22493	-22493	-473489	759952
CPPL	2022	16.7758	12.3026	1	3	1	0	6.4711e+06	279266	6322076	2.70706e+07	56467.2	891432	500933	2287966	0	0	0	0	628	1.99845e+06	173998	12242719	8843288	3702494	197172	33677	299076	102453	-102453	991787	482036
CTM	2014	15.5132	11.04	1	3	0	0	18703906	837786	9771565	4593625	2843738	2042602	2420619	6617122	2.31554e+06	0	0	0	16700	280606	172910	7494077	3396587	54769.9	101463	31888	967925	242241	-242241	2582949	2023065
CTM	2015	15.5091	11.0925	1	3	0	0	0	0	348792	1.03822e+06	797	19906.6	50929.3	384967	274202	7035	0	0	74116	0	100000	1649638	1.2404e+06	66876	56260	98476	-571513	781	-781	-506012	1035090
CTM	2016	15.4118	10.9431	1	3	0	0	19610953	867225	9477010	511682	3924709	2160349	1585378	5622277	1.56922e+06	0	40285.8	0	695234	7913313	0	99632	476674	64141.8	12382	0	-138194	14809	-14809	-4572827	-3.09753e+06
CTM	2017	15.4202	10.8668	1	3	0	0	18904098	864282	9477010	511682	3924709	2160349	2.99237e+06	5.05818e+06	510786	583099	0	0	503451	227605	200000	4055873	10621161	349801	35555	-30401	-713073	72615.2	-72615.2	1898513	1062839
CTM	2018	15.8666	11.223	1	3	0	0	18495320	840728	9477010	511682	3924709	2160349	116901	532482	0	0	0	0	0	56795	114725	36119	518784	62386.3	12382	376	180479	10622.3	-10622.3	698359	961424
CTM	2019	15.7295	11.0752	1	3	0	0	2.06889e+07	943054	9.94143e+06	2.46276e+07	33764.7	7.00075e+06	245463	2236586	2621304	0	22381	0	60926.6	4178246	118285	2146349	615550	61374	3338	1023	71640	16893	-16893	1439043	564199
CTM	2020	15.7913	11.0892	1	3	0	0	2.25376e+07	1.03007e+06	10319128	3446467	6381381	2823007	520321	45988960	2.41627e+06	1.67853e+07	2461947	0	4.5455e+06	23512798	5751133	52656	0	10637	3628	1728	141426	43650	-43650	-122898	-572294
CTM	2021	15.8531	11.1032	1	3	0	0	2.43863e+07	1.11709e+06	10882809	2824619	1122602	2827048	520321	2283573	2621304	43164.8	0	0	161015	984729	852930	4.9743e+06	3604975	581986	4870647	0	1452317	325	-325	364001	26023
CTM	2022	15.9149	11.1172	1	3	0	0	26235011	1.2041e+06	12133883	2816541	989140	3107762	482771	5960964	0	0	0	0	14648.9	734817	341179	2299931	4945833	380326	205796	679280	5006477	1424550	-1424550	-3315056	-7318008
CWSM	2014	16.3355	10.9868	1	3	0	0	1121980	59660	648460	1456893	49276	140467	90972	805472	300131	214500	0	0	208181	6662594	168000	0	171622	29461	26236	67700	-105209	0	0	-32067	-23460
CWSM	2015	16.1604	11.4095	1	3	0	0	1126706	69884	641461	253656	9554	290062	37508	647372	726128	0	0	0	131638	0	982366	16864411	40253929	333192	135996	10703	226150	56070	-56070	116593	-377120
CWSM	2016	16.0353	11.4063	1	3	0	0	1043625	69847	611023	48016	92641	66336	150542	2116882	802212	0	0	0	131638	3288488	1051380	5758380	2433151	133838	0	0	11852	3751	-3751	9700.2	-124839
CWSM	2017	14.8452	10.7517	1	4	0	1	984231	64457	77439	534286	2308.17	46133.7	246228	170157	37307	971929	0	0	1244199	5518746	4341133	16595202	40253929	627441	1293938	458089	913999	154726	-154726	1525082	1997027
CWSM	2018	13.1779	10.0335	1	4	0	1	905708	58292	457202	1634131	543	379057	146	589567	52927	0	0	0	75811	3316291	28800	12134	103292	16760	5010	-27562	-275466	6754.67	-6754.67	-182970	-173316
CWSM	2019	13.0217	10.1483	1	3	0	0	863944	61979.1	58914	59300	3565	17257	40243	1.25072e+06	0	60933	0	0	190605	5255391	4548719	1.04759e+07	4.00355e+06	188307	1819	-496544	-2.10019e+06	221411	-221411	636815	398886
CWSM	2020	12.2587	9.89182	1	3	0	0	806442	61162.8	40125.9	187.8	70084.2	11201.7	18387	3984508	0	566579	0	0	0	255743	172910	986779	1693683	93957.8	190436	774	4443921	1409864	-1409864	4387482	2.05471e+06
CWSM	2021	11.4956	9.63538	1	3	0	0	748940	60346.5	1972.7	882895	751	63650.3	184114	2614832	1763541	48644	182080	0	934494	1.41605e+06	1716000	44478713	6520130	438437	2965120	-363757	2372048	491672	-491672	3313511	0
CWSM	2022	10.7326	9.37895	1	3	0	0	691439	59530.2	627204	437129	2103.33	190167	32297.8	1000203	209025	0	0	0	195887	3886302	979003	0	94907	49044	39619	0	-275959	58032	-58032	375353	702049
DAAG	2014	17.4534	13.1421	0	3	0	1	64435	6530	0	0	0	0	0	62804	0	0	0	0	2049	703543	590578	7699097	8888245	401792	36554	0	29518	661	-661	-929	-32170
DAAG	2015	19.2376	14.896	0	3	0	1	59300	5868	34711.6	73889	122233	79672.2	48557	925720	799984	0	0	0	131638	4016877	1145225	11245246	3.97758e+06	188307	1819	21364	-16666	15691	-15691	-94495	0
DAAG	2016	15.3579	11.066	1	3	0	1	87581	6083	20994	181384	502	1847	963.9	78234	254915	136595	0	0	219835	0	222133	769189	6512542	126889	114250	1018928	1887916	522880	-522880	4.83677e+06	7.26463e+06
DAAG	2017	14.444	10.5674	1	3	0	1	83023	8060	16913	735914	306	401	4455	278823	21518	450256	0	0	85480	164453	40000	995421	0	3312.4	590.2	-36235.4	-116219	31409.3	-31409.3	269946	10118
DAAG	2018	16.1382	11.6165	1	3	0	1	75660	7594	10795.2	1475	11054.4	5734.2	912	74061	27879	0	0	0	25870	416922	75025	9636109	8689940	44438	47146	528	-528081	317	-317	6547.4	-293954
DAAG	2019	14.2991	10.0436	0	3	0	1	64435	6530	0	0	0	0	0	425300	648996	1173671	0	0	489453	0	481287	7699097	1949964	96890	66138	190964	470204	79121	-79121	1091135	1365036
DAAG	2020	13.5567	9.30566	0	3	0	1	64435	6530	0	0	0	0	0	22376.4	0	0	0	0	925555	0	26819.2	14560	95118	49044	39619	289613	1022768	262816	-262816	3331081	3054788
DAAG	2021	12.8143	8.56768	0	3	0	1	64435	6530	0	0	0	0	326	559317	413282	0	0	0	86976	200755	66107	8780685	14204436	3.13153e+06	15746.9	0	2320392	600361	-600361	3531566	1913657
DAAG	2022	12.0719	7.82969	0	3	0	1	64435	6530	13	3771110	13	0	247.3	298032	21518	0	0	0	25870	604566	124179	3524062	174900000	13061.4	19263	234972	1258668	297244	-297244	4062034	3581927
DAWH	2014	16.7298	11.8076	2	3	1	1	1568696	196060	23427380	8399959	9981615	3249690	482771	4599645	2612509	1.16193e+06	0	0	223953	2464286	30000	0	3407045	110313	119915	622835	3401852	289635	-289635	1838453	1683582
DAWH	2015	13.3132	11.265	5	3	1	0	0	0	285065	77881.4	224161	93006	168475	5628557	1.57478e+06	93203.8	390301	0	1309460	5713025	5517643	17262162	4.5536e+06	98476	66138	190964	470204	79121	-79121	1091135	1365036
DAWH	2016	14.3005	10.7782	5	3	1	0	125761	9231	21190911	39880455	473535	8777507	13239330	36612094	0	0	178308	0	0	185479	8000	122376	206	390677	160961	8626	761917	18371	-18371	62513	21066
DAWH	2017	16.2081	11.2165	1	3	1	0	156898	7494	11700111	8.85426e+06	682521	4.52826e+06	914972	18706606	963947	0	0	0	270236	9140188	5517643	1.64076e+07	40253929	102258	16851	0	125680	81150	-81150	-1024	711079
DAWH	2018	15.4398	11.8478	2	3	1	0	137107	134516	3.49583e+06	1.15482e+07	192369	2.20717e+06	56606	383931	16163	21154.5	0	0	19058	1286562	144082	6872277	1233347	59424	9644	69875	38734	22493	-22493	-473489	759952
DAWH	2019	15.2927	11.3926	2	3	1	1	414192	34782	6281822	24237739	47052	753638	55320	1256396	0	600000	0	0	455551	12571343	4980100	2.42815e+07	3510374	52923	101463	6535	3657224	42111	-42111	-3136	0
DAWH	2020	15.3242	11.3958	2	3	1	1	684820	23222.6	3.45235e+06	3.91693e+06	55698.6	3.44121e+06	537994	1.5453e+07	741729	0	0	0	0	88740	289821	519639	234539	33912	0	78758	31129	17646	-17646	1439043	564199
DAWH	2021	15.3557	11.399	2	3	1	1	955448	11663.2	810459	404744	3573.83	238178	24838.6	346710	0	2621	0	0	0	91358	289821	7115296	8388033	31964	75	16760	-20948	0	0	-2093233	73438
DAWH	2022	15.3872	11.4021	2	3	1	1	1.22608e+06	103.8	1.31596e+06	4.37741e+06	47869.9	1.02094e+06	1995.74	47107	0	0	0	0	993458	0	30524	0	54850	122317	131004	409296	76223	72294	-72294	7170636	3699335
DBCI	2014	21.9516	17.4179	0	3	0	3	4079173	9485	4830280	8348657	68975	2563413	694187	6107103	0	0	0	0	14617	8551495	4841133	1.34787e+07	11677126	1485780	202682	-58652.9	1.37614e+06	160795	-160795	558024	451160
DBCI	2015	19.7996	15.2482	0	3	0	3	4059184	9967	4829094	4686506	129209	3928170	476403	1.30775e+06	304509	450705	0	0	40799	2749550	0	0	1916982	181291	189362	460125	483323	99635	-99635	325074	1524466
DBCI	2016	15.5795	11.2775	0	3	0	1	3590505	9852	4.93124e+06	6.91653e+06	6730.2	2.57238e+06	421577	3670255	50347	0	0	0	235316	2635677	28800	0	7357	9828	4324	-68905	-453793	22075.7	-22075.7	1306818	1621473
DBCI	2017	16.2471	11.7623	2	3	0	1	3582510	9697	4224805	17115735	1246125	456601	326655	2396062	888393	3285000	15567.5	0	1333533	5.73996e+06	0	66028	0	9382	4310	1193	4585013	1461893	-1461893	208257	3669019
DBCI	2018	13.061	8.69204	2	3	0	1	3338176	9880.5	4426809	44557422	483287	630947	308437	3.67402e+06	1380000	0	0	0	156728	3288488	380926	15496810	3079918	572286	4214248	0	3112976	187871	-187871	2306111	1445353
DBCI	2019	15.9276	6.59828	0	3	0	3	3.14231e+06	9932.6	4265308	1.72669e+06	60883.3	3312773	704597	5802461	1.58033e+06	0	0	0	99191.8	2558352	352546	15082171	18344900	597745	3611882	2679821	-6796710	521298	-521298	2.26074e+06	5.62702e+06
DBCI	2020	14.7591	3.85355	0	3	0	3	2.94644e+06	9984.7	4.11616e+06	2.31842e+06	136152	2398036	788405	1977587	41650	247124	0	0	104976	1935237	244072	1481836	590702	20319	12755	200792	365728	87581	-87581	330507	133402
DBCI	2021	14.5994	1.27157	0	3	0	3	2.75058e+06	10036.8	4.07397e+06	5.2242e+06	9682.6	2.0913e+06	2420619	1.1129e+07	1988443	1.02032e+06	0	0	223953	2464286	75600	2167183	908961	0	16641.8	0	3734835	1282321	-1282321	3.88875e+06	1.88021e+06
DBCI	2022	14.4397	-1.31042	0	3	0	3	2.55471e+06	10088.9	4012613	2693424	45257	1889810	1.26401e+06	1.0082e+07	4014668	3669641	0	0	268623	4802782	5517643	1.4128e+07	6.58106e+07	612083	1.22973e+06	2666	-895582	5771	-5771	113508	-101046
DCL	2014	14.3936	10.5644	1	3	0	0	18969408	435135	9771565	4593625	2843738	2042602	2420619	3319884	207876	198750	0	0	0	115127	40000	5742792	2433151	133838	0	3143	82543	9105	-9105	151137	265013
DCL	2015	14.8404	10.81	1	3	0	0	18669661	530419	10298664	9.09398e+06	583514	3.94554e+06	1511936	1349292	3361392	7381286	43589	0	30440	1.21331e+06	173998	5793851	13418989	2.70196e+06	153505	139621	860978	8669	-8669	2.505e+06	1.48933e+06
DCL	2016	15.6343	11.5863	1	3	0	0	22121310	584340	10319128	3446467	6381381	2823007	13796	1.73786e+06	388868	1244670	0	0	819252	9238545	4980100	13695109	4723905	98476	195239	7806	446153	16716	-16716	1439043	564199
DCL	2017	15.5862	11.5149	1	3	0	0	27017233	693907	13020557	3729411	1528039	4559531	1.36032e+06	1.1038e+07	4302009	7.74314e+06	0	0	637558	3955392	134096	1.11589e+06	1.27938e+06	87172	12496	57	-131693	9312	-9312	323346	44530
DCL	2018	14.9811	10.8976	1	3	0	0	26791269	866994	12380092	4108183	8320913	2908690	482771	624296	298303	214500	0	0	41404	14808.8	0	0	58905.3	23436.5	16299	-102707	1.41802e+06	86261.4	-86261.4	-727931	3112217
DCL	2019	14.376	10.2802	1	3	0	0	2.99112e+07	930321	13101558	8.61453e+06	781528	5.11097e+06	164409	5628557	1.95516e+06	475427	0	0	690571	348494	237635	8060772	6850190	438437	2965120	-231442	511018	320722	-320722	177973	-2125556
DCL	2020	13.7709	9.66287	1	3	0	0	3.23103e+07	1.03304e+06	14257411	6111551	4755020	1863482	1265432	2079424	738375	1120111	0	0	223953	2464286	0	3865	125700	71163.8	281	16760	-20948	0	0	25658	8101
DCL	2021	13.1658	9.04552	1	3	0	0	3.47094e+07	1135762	1.65479e+07	3.4803e+06	1646386	4984229	14245101	35890001	0	0	0	0	0	263557	40000	1.41238e+06	1531157	66425	72832.8	-12933.4	579529	3777.6	-3777.6	3136	-2775
DCL	2022	12.5607	8.42818	1	3	0	0	3.71086e+07	1.23848e+06	1.81034e+07	3.57395e+06	1.78647e+06	5.45155e+06	12864950	5362287	6648483	935485	0	0	1.41752e+06	735296	222133	2203968	186907	31542.4	9852.4	61	-120400	7166	-7166	38839	244139
DFML	2014	15.6553	11.1359	1	3	0	0	1328587	106544	673282	656086	8421	151592	367	443060	445863	0	0	0	190988	5255391	4548719	14667669	16502405	539288	559249	0	249457	0	0	-217162	-676227
DFML	2015	15.12	10.8481	0	3	0	0	0	96655	1394197	2722433	5029	894459	500933	1.33529e+06	3361392	7341006	0	0	94653.1	235792	36522	428822	4434496	61581	14039	-128384	1.57986e+06	90538	-90538	1389440	1433396
DFML	2016	15.6993	11.1969	1	3	0	0	1158584	90150	2510213	2174501	17515	1342482	81174.3	563652	413282	0	0	0	127196	0	982366	19692354	2.3228e+06	37460	7884.5	87061	113915	8916	-8916	-1677	-3699
DFML	2017	15.6684	11.1819	1	3	0	0	1075925	1116	2560809	4004305	148509	1794897	1173624	2264332	2621304	358974	0	0	1442172	6.75274e+06	18869.8	983655	1693683	133408	0	0	-10049	1313	-1313	-51095	104999
DFML	2018	15.5114	10.9883	1	3	0	0	2089034	142526	2358630	1804265	232115	745822	55320	1468158	26054	158684	0	0	204085	1.8977e+06	30000	0	61565	23646	0	53	-17661	944	-944	1078632	1573355
DFML	2019	15.609	11.0817	1	3	0	0	1328587	106544	698576	1450783	5706	609172	558583	11514296	0	0	0	0	0	87438	86456.7	2167183	150543	15276	5010	-48233.5	-364630	14415.2	-14415.2	-2593	21067
DFML	2020	15.6351	11.0856	1	3	0	0	1328587	106544	698576	1450783	5706	609172	430360	2898085	11160.9	0	0	0	24166	336501	200000	3977310	812252	96705	443448	654043	2689418	775761	-775761	1779098	902242
DFML	2021	15.6612	11.0894	1	3	0	0	1328587	106544	698576	1450783	5706	609172	308437	1250450	0	0	0	0	628	182308	8000	5778734	3039521	572286	621181	2.3306e+06	2.14018e+06	644274	-644274	5510596	8361652
DFML	2022	15.6872	11.0933	1	3	0	0	1328587	106544	698576	1450783	5706	609172	308437	1250450	0	740704	0	0	191145	5255391	4548719	13186182	13391359	63254	12382	468	257355	7878.33	-7878.33	-29124.4	-225269
DFSM	2014	15.9247	11.5756	1	3	0	0	1595170	135731	1416134	1896797	58365	707135	55320	1468158	0	515578	0	0	3063713	575870	40000	601265	0	8439.9	3304	819	39419	13396	-13396	1328177	1293780
DFSM	2015	18.3501	14.0202	1	3	0	0	1472817	122588	1100794	2533480	5475	586406	24405	228437	236948	0	162754	0	0	633209	275400	101400000	1.35054e+07	2266749	129204	0	2265902	764493	-764493	581140	97130
DFSM	2016	21.3763	18.0255	1	3	0	0	1440667	126115	873112	874236	141018	166894	121387	687216	322464	0	0	0	19438	1370623	173623	290155	171281	1815.1	24667.6	0	0	0	0	13092	368
DFSM	2017	22.376	21.108	1	3	0	0	2136981	103299	2365424	3441037	164367	968721	120106	532482	0	3125000	0	0	3030542	4.92132e+06	0	30352	320662	46575	43418	0	0	0	0	20104	13577
DFSM	2018	16.6394	12.1004	1	3	0	0	2089034	142526	2365424	3441037	164367	968721	508023	4556883	4590852	2821963	0	0	203477	0	222133	3248869	5420785	49310	240830	864599	-1992912	132644	-132644	249326	166319
DFSM	2019	20.5699	17.8072	1	3	0	0	2.2425e+06	124342	2560809	4004305	148509	1794897	130767	1100726	1.01695e+06	0	0	0	105312	1106840	0	71368	0	9414	11273	144	-162550	23614	-23614	-473489	759952
DFSM	2020	21.1154	18.6209	1	3	0	0	2.40769e+06	123772	2863187	2307957	23583	1962675	1361141	1349292	3361392	6922229	34248.5	0	24913	801238	8000	123791	13690	25269	0	6200	1028	660	-660	961407	415487
DFSM	2021	21.6609	19.4346	1	3	0	0	2.57288e+06	123202	3039511	2277780	30435	2164139	503726	3162182	140146	0	0	0	8815.9	61409	75025	1927396	3097095	572286	3258175	-146798	2716640	239464	-239464	-18921	-685528
DFSM	2022	22.2065	20.2484	1	3	0	0	2738069	122632	3239951	3909418	98173	2495964	653003	2505445	466487	2735000	0	0	410657	10871600	5517643	20585491	15336601	42777.3	45197	57303	81609	2527	-2527	55928	16241
DKTM	2014	15.4924	11.3354	1	3	0	0	595856	66062	346990	102451	6616	142804	82607	563652	296903	214500	0	0	198966	3639553	134096	798854	0	48018.6	0	20259	-28631	1238	-1238	-13087	-183550
DKTM	2015	15.7162	11.5079	1	3	0	0	537765	58091	337385	3660656	9441	14552	0	62487	0	0	0	0	934218	13257533	5517643	27757933	7.61491e+06	1572440	113871	1018928	1887916	522880	-522880	5764509	4232902
DKTM	2016	16.5756	12.1726	1	3	0	0	492185	51405	312639	796073	1430	140435	192079	480646	0	2621	0	0	0	30838856	4980100	1.63991e+07	40253929	386266	0	-442.8	-90222.6	775.3	-775.3	-175617	163509
DKTM	2017	17.2972	12.6511	1	3	0	0	839808	69040	506076	853504	26033	262522	320007	2695349	0	2.06431e+06	0	0	41404	897400	1087353	13301847	1.61208e+06	153726	46483	520	64907	54788	-54788	-594206	796113
DKTM	2018	17.1312	12.4682	1	3	0	0	757818	82254	351642	84256	22119	58305	2512	47107	1978024	0	0	0	44953	0	100000	3261247	437915	75401	13513	97507	269451	42905	-42905	1050575	494935
DKTM	2019	17.9001	13.0497	1	3	0	0	832476	78370.3	435597	2.42104e+06	12280.4	22811	70789	5342	0	0	0	0	865363	1.27883e+06	30524	513361	1133183	41618.5	59594.7	0	-391806	14686	-14686	1314053	982486
DKTM	2020	18.3859	13.3905	1	3	0	0	895073	82703.6	497581	652325	1757	194959	357821	4.25309e+06	2762355	49852	182080	0	4.19651e+06	2002777	30524	513361	1133183	68052	24587.4	0	453818	0	0	13092	368
DKTM	2021	18.8718	13.7314	1	3	0	0	957670	87036.9	510588	2.26074e+06	11780	50627.6	13885	329598	21518	540307	0	0	24861.6	0	982366	14735172	4611657	98476	66138	190964	470204	79121	-79121	-441552	275736
DKTM	2022	19.3576	14.0723	1	3	0	0	1.02027e+06	91370.2	533295	117	115243	29595	136348	1372117	140195	37550	0	0	161015	984729	852930	8246681	4.05549e+06	63225	12382	422	218917	9250.33	-9250.33	-147346	-43060
DLL	2014	15.7232	11.3692	1	3	0	0	147625	98280	5679159	1049485	406769	1566757	1495554	1349292	3361392	63226.4	0	0	62862	2251860	590578	7699097	6.05836e+06	75475	48579	0	553599	58664	-58664	283246	391083
DLL	2015	16.3178	11.9174	1	3	0	0	158339	34217	6857347	1826482	337515	1641480	1054285	1979991	41650	185828	0	0	689016	581837	1087353	10701888	15659290	253488	140891	15310	-126833	96514	-96514	363247	239896
DLL	2016	16.2395	11.8708	1	3	1	0	11268890	162352	9771565	4593625	2843738	2042602	1.34004e+06	3051863	59983.2	660000	66062.7	0	10295	6830141	687135	465348	0	23710	0	28835	166144	2635	-2635	55928	16241
DLL	2017	16.3552	12.052	1	3	1	0	11065489	0	9771565	4593625	2843738	2042602	1.08313e+06	2740679	0	84592.1	0	0	840	305175	172910	175100000	21924076	943718	1630773	582	1431216	439357	-439357	4.16294e+06	6.16762e+06
DLL	2018	16.0449	11.7694	1	3	1	0	12444974	582766	10319128	3446467	6381381	2823007	520321	14361741	1.93059e+07	2.51012e+07	0	0	62493.4	0	222133	2203968	4945833	380326	606223	-134310	1.25411e+07	1724	-1724	-51095	104999
DLL	2019	16.3404	12.0763	1	3	0	0	1.76676e+07	455950	13743937	5492322	8571721	5746307	69936	526897	53116.3	0	0	0	30532	21895	114725	347554	905397	4707	50406.8	30401	-33218	16364	-16364	1439043	564199
DLL	2020	16.4085	12.1698	1	3	0	0	2.12178e+07	549425	1.7547e+07	29124718	87972.4	792136	600920	11514296	2840150	0	0	0	16700	1286562	144082	54161	12378	115060	292373	3154921	4175991	1357102	-1357102	-832166	2.06832e+06
DLL	2021	16.4765	12.2633	1	3	0	0	2.4768e+07	642900	23430573	3.2744e+07	26246	848554	898551	3652506	1188530	0	0	0	300077	5456653	168000	986779	1693683	331520	29141	528755	1327089	762890	-762890	1.16499e+06	-1.24082e+06
DLL	2022	16.5446	12.3568	1	3	0	0	2.83182e+07	736376	37144853	35560664	11272003	11556329	13239330	35890001	1.80418e+06	0	0	0	44953	178464	36522	427291	1.92081e+06	175300	189362	0	532036	4511	-4511	42064	-29601
DMTM	2014	16.0637	11.8367	1	3	0	0	614126	57837	346990	102451	6616	142804	82607	563652	37499	0	0	0	235316	2622069	5517643	2.98569e+07	16458803	194758	49047	632	487447	0	0	-32067	-23460
DMTM	2015	15.9934	11.8104	1	3	0	0	562430	51696	328382	90581	2889	158502	1462	74061	129004	0	0	0	101895	2418163	0	214312	3246055	88336.8	276950	864599	-1992912	132644	-132644	2430820	15771860
DMTM	2016	15.9231	11.7841	1	3	0	0	520988	46142	312639	796073	1430	140435	80467	892509	21732	450256	0	0	93735	2558352	204737	5179001	3604975	581986	28551.2	0	3429	3097	-3097	0	33863
DMTM	2017	15.8528	11.7578	1	3	0	0	472710	40196.7	312213	25119575	228064	10704	18387	7156034	1.58589e+06	813274	0	0	3934	7.07683e+06	1034066	4.38985e+06	10621161	4243764	0	22808	-18326	5134	-5134	-2891624	249476
DMTM	2018	15.7825	11.7315	1	3	0	0	426141	34349.2	307549	518	78795	0	4455	24718	3973206	124850	0	0	5021.2	0	982366	13918340	16631197	100237	0	-14715.9	-240790	4580	-4580	6046.8	-178466
DMTM	2019	15.7122	11.7052	1	3	0	0	379572	28501.7	204516	164.2	85137.2	17332.8	67754	571684	52927	780000	0	0	0	281861	200000	3977310	694587	472031	517315	427866	3243638	956122	-956122	1.36659e+06	6498405
DMTM	2020	15.6419	11.6789	1	3	0	0	333003	22654.2	189498	51	34184	0	4455	45222.7	29130	0	0	0	30532	1.29948e+06	144082	6872277	1233347	37052	0	20259	-28631	1238	-1238	619833	1592283
DMTM	2021	15.5717	11.6526	1	3	0	0	286434	16806.7	170627	3431086	19788	47380	15375	199187	188005	480692	2101737	0	975640	7886012	1034066	21170446	3.46112e+06	116734	0	68	-35644	2155	-2155	128741	-113023
DMTM	2022	15.5014	11.6263	1	3	0	0	239865	10959.2	124728	760710	1524	69530	14774	199187	0	0	0	0	0	56795	114725	1244957	1483135	108616	21466	234972	1258668	297244	-297244	473445	484464
DMTX	2014	15.4118	11.2472	3	3	0	0	774199	15049	398194	77728	48677	66770	142818	248933	152184	51069	182080	2735000	4.72289e+06	26264114	1470184	1.08681e+08	1.2472e+07	0	33029	528755	1327089	762890	-762890	960939	-1.76493e+06
DMTX	2015	17.7263	13.527	2	3	0	0	696188	13504	346990	102451	6616	142804	249360	497897	12566	0	0	0	658975	10677367	0	724179	6512542	3964761	1513225	-91574.3	222987	226516	-226516	781035	377999
DMTX	2016	15.959	11.7678	2	3	0	0	679891	10473	346990	102451	6616	142804	82607	332973	442096	0	0	0	0	67529	75025	1927396	322138	719618	15861.2	0	2240384	618911	-618911	126013	174102
DMTX	2017	13.9079	9.71542	4	3	0	0	601279	3795	312639	796073	1430	140435	51533	234113	54667.5	409802	0	0	405	182308	36522	730249	0	76865.2	1717	16760	-20948	0	0	0	0
DMTX	2018	15.1566	10.8493	3	3	0	0	554125	1507	312639	796073	1430	140435	234283	927448	209025	107303	0	0	0	58070	289821	15961413	9.5895e+07	596726	301217	-89336.6	1.45241e+06	170554	-170554	1757030	1444635
DMTX	2019	14.3337	10.0391	3	3	0	0	500619	2172.3	306772	591315	5480	55570	13885	199187	2868932	56539.2	0	0	161015	984729	977507	4.95055e+06	3604975	581986	324000	-78297.6	9157257	5522.6	-5522.6	-97772	-336596
DMTX	2020	13.9008	9.57837	3	3	0	0	447114	5851.6	179110	10	4142	0	4455	83294	0	0	0	0	0	267519	36522	220342	11692	21566	5740	370568	2251937	678582	-678582	204492	1956562
DMTX	2021	13.4679	9.11763	3	3	0	0	393608	19530.9	131283	1.79377e+06	1295.1	16794	11561	1559259	412183	14613682	0	0	254545	174450	36522	1.82935e+06	414090	413964	0	0	-4815	0	0	-12620	-29869
DMTX	2022	13.035	8.65689	3	3	0	0	340102	13210.2	58905	64435	7142	19485	0	118264	245	100776	0	0	2223	680098	1087353	13301847	11897583	1485780	179258	737374	4318567	1263779	-1263779	3.39001e+06	1.70571e+06
